# Supplementary material for: Genome-Wide Study of YABBY Genes in Upland Cotton and Their Expression Patterns under Different Stresses
Source: Front Genet. 2018 Feb 7;9:33. doi: 10.3389/fgene.2018.00033 (PMC5808293; doi:10.3389/fgene.2018.00033)
Supplement: Supplementary file 7 [file Table7.XLSX]

## Sheet: Supplementary Table 7
Supplementary Table 7. Identification of repeat sequences in the region 2,000 bp upstream to 2,000 bp downstream of YABBY genes
A07	RepeatMasker	similarity	20598375	20598427	.	+	.	Name=Simple_repeat;Target=(ATTTAAT)n 1 55;	GhYABBY2_At	upstream
A07	RepeatMasker	similarity	20598697	20598758	.	+	.	Name=Low_complexity;Target=A-rich 1 63;	GhYABBY2_At	upstream
A07	RepeatMasker	similarity	20599050	20599119	.	+	.	Name=Simple_repeat;Target=(ATATTTA)n 1 68;	GhYABBY2_At	upstream
A07	RepeatMasker	similarity	20599652	20599736	.	+	.	Name=Simple_repeat;Target=(CCTT)n 1 75;	GhYABBY2_At	upstream
A07	RepeatMasker	similarity	20599653	20599706	.	+	.	Name=Simple_repeat;Target=(CTTT)n 1 49;	GhYABBY2_At	upstream
A07	RepeatMasker	similarity	20599707	20599736	.	+	.	Name=Simple_repeat;Target=(CCTT)n 2 75;	GhYABBY2_At	upstream
A07	RepeatMasker	similarity	20603788	20603829	.	+	.	Name=Low_complexity;Target=A-rich 1 43;	GhYABBY2_At	gene_region
A07	RepeatMasker	similarity	20603901	20603937	.	+	.	Name=Simple_repeat;Target=(TA)n 1 37;	GhYABBY2_At	gene_region
A07	RepeatMasker	similarity	20604543	20604605	.	+	.	Name=Simple_repeat;Target=(ATAA)n 1 61;	GhYABBY2_At	gene_region
A07	RepeatMasker	similarity	20605026	20605061	.	+	.	Name=Low_complexity;Target=A-rich 1 35;	GhYABBY2_At	gene_region
A07	RepeatMasker	similarity	20605235	20605271	.	+	.	Name=Simple_repeat;Target=(ATCAT)n 1 37;	GhYABBY2_At	downstream
A07	RepeatMasker	similarity	20605438	20605477	.	+	.	Name=Simple_repeat;Target=(CTCTTTT)n 1 37;	GhYABBY2_At	downstream
A05	RepeatMasker	similarity	979631	979689	.	+	.	Name=Simple_repeat;Target=(CT)n 1 59;	GhYABBY10_At	upstream
A05	RepeatMasker	similarity	979866	979915	.	+	.	Name=Simple_repeat;Target=(TTTTC)n 1 47;	GhYABBY10_At	upstream
A05	RepeatMasker	similarity	980190	980218	.	+	.	Name=Simple_repeat;Target=(TTCT)n 1 30;	GhYABBY10_At	gene_region
A05	RepeatMasker	similarity	981651	981701	.	+	.	Name=Simple_repeat;Target=(CTTTT)n 1 50;	GhYABBY10_At	gene_region
A05	RepeatMasker	similarity	982641	982663	.	+	.	Name=Simple_repeat;Target=(TATG)n 1 23;	GhYABBY10_At	downstream
A05	RepeatMasker	similarity	983886	983911	.	+	.	Name=Simple_repeat;Target=(T)n 1 26;	GhYABBY10_At	downstream
A11	RepeatMasker	similarity	7018279	7018324	.	+	.	Name=Low_complexity;Target=A-rich 1 45;	GhYABBY8_At	downstream
A11	RepeatMasker	similarity	7019116	7019169	.	+	.	Name=Low_complexity;Target=A-rich 1 51;	GhYABBY8_At	downstream
A11	RepeatMasker	similarity	7021633	7021675	.	+	.	Name=Simple_repeat;Target=(TTGA)n 1 42;	GhYABBY8_At	upstream
A11	RepeatMasker	similarity	7022521	7022589	.	+	.	Name=Simple_repeat;Target=(GATTAT)n 1 72;	GhYABBY8_At	upstream
D07	RepeatMasker	similarity	3914469	3914488	.	+	.	Name=Simple_repeat;Target=(AG)n 1 20;	GhYABBY1_Dt	downstream
D07	RepeatMasker	similarity	3915641	3915661	.	+	.	Name=Simple_repeat;Target=(TC)n 1 21;	GhYABBY1_Dt	gene_region
D07	RepeatMasker	similarity	3916593	3916613	.	+	.	Name=Simple_repeat;Target=(CT)n 1 21;	GhYABBY1_Dt	gene_region
D07	RepeatMasker	similarity	3917288	3917338	.	+	.	Name=Low_complexity;Target=GA-rich 1 54;	GhYABBY1_Dt	upstream
D01	RepeatMasker	similarity	47405943	47405984	.	+	.	Name=Simple_repeat;Target=(AAT)n 1 43;	GhYABBY5_Dt	upstream
D01	RepeatMasker	similarity	47406190	47406219	.	+	.	Name=Simple_repeat;Target=(AGAAA)n 1 30;	GhYABBY5_Dt	upstream
A03	RepeatMasker	similarity	58744054	58744082	.	+	.	Name=Simple_repeat;Target=(ATTAA)n 1 27;	GhYABBY6_At	upstream
A03	RepeatMasker	similarity	58744822	58744881	.	+	.	Name=Low_complexity;Target=A-rich 1 57;	GhYABBY6_At	upstream
A03	RepeatMasker	similarity	58745213	58745295	.	+	.	Name=Low_complexity;Target=A-rich 1 90;	GhYABBY6_At	upstream
D05	RepeatMasker	similarity	1461932	1461988	.	+	.	Name=Simple_repeat;Target=(CTCT)n 1 57;	GhYABBY10_Dt	upstream
D05	RepeatMasker	similarity	1462165	1462214	.	+	.	Name=Simple_repeat;Target=(TTTTC)n 1 47;	GhYABBY10_Dt	upstream
D05	RepeatMasker	similarity	1463943	1463976	.	+	.	Name=Simple_repeat;Target=(CTTTT)n 1 35;	GhYABBY10_Dt	gene_region
D05	RepeatMasker	similarity	1463943	1463977	.	+	.	Name=Simple_repeat;Target=(CTTTT)n 1 36;	GhYABBY10_Dt	gene_region
D05	RepeatMasker	similarity	1463944	1463977	.	+	.	Name=Simple_repeat;Target=(T)n 1 34;	GhYABBY10_Dt	gene_region
D05	RepeatMasker	similarity	1466148	1466173	.	+	.	Name=Simple_repeat;Target=(ATGT)n 1 26;	GhYABBY10_Dt	downstream
A01	RepeatMasker	similarity	83636189	83636209	.	+	.	Name=Simple_repeat;Target=(TC)n 1 21;	GhYABBY5_At	downstream
A01	RepeatMasker	similarity	83637852	83637868	.	+	.	Name=Simple_repeat;Target=(T)n 1 17;	GhYABBY5_At	downstream
A01	RepeatMasker	similarity	83640236	83640302	.	+	.	Name=Low_complexity;Target=A-rich 1 65;	GhYABBY5_At	gene_region
A01	RepeatMasker	similarity	83640693	83640763	.	+	.	Name=Simple_repeat;Target=(ATTTAAT)n 1 74;	GhYABBY5_At	gene_region
A01	RepeatMasker	similarity	83641008	83641037	.	+	.	Name=Simple_repeat;Target=(AGAAA)n 1 30;	GhYABBY5_At	gene_region
A01	RepeatMasker	similarity	83643652	83643858	.	+	.	Name=Unspecified;Target=rnd-2_family-14 2 216;	GhYABBY5_At	gene_region
A01	RepeatMasker	similarity	83645836	83645867	.	+	.	Name=Simple_repeat;Target=(CCATC)n 1 32;	GhYABBY5_At	gene_region
A01	RepeatMasker	similarity	83646329	83647151	.	-	.	Name=LTR/Copia;Target=Copia-74_ALY-I 3066 3889;	GhYABBY5_At	upstream
A01	RepeatMasker	similarity	83647527	83648034	.	-	.	Name=LTR/Copia;Target=Copia-74_ALY-I 1593 2314;	GhYABBY5_At	upstream
A09	RepeatMasker	similarity	59174023	59174055	.	+	.	Name=Simple_repeat;Target=(ATTT)n 1 33;	GhYABBY7_At	upstream
A09	RepeatMasker	similarity	59175625	59175679	.	-	.	Name=RC/Helitron;Target=Helitron-3_ALy 6156 6210;	GhYABBY7_At	gene_region
A09	RepeatMasker	similarity	59179090	59179119	.	+	.	Name=Simple_repeat;Target=(ATTTTTT)n 1 30;	GhYABBY7_At	gene_region
A09	RepeatMasker	similarity	59179196	59179250	.	+	.	Name=Low_complexity;Target=A-rich 1 53;	GhYABBY7_At	gene_region
A07	RepeatMasker	similarity	34506469	34506566	.	+	.	Name=Unspecified;Target=rnd-2_family-20 8456 8555;	GhYABBY3_At	upstream
A07	RepeatMasker	similarity	34507194	34507248	.	+	.	Name=Simple_repeat;Target=(ATAT)n 1 57;	GhYABBY3_At	upstream
A07	RepeatMasker	similarity	34507806	34507844	.	+	.	Name=Simple_repeat;Target=(TC)n 1 39;	GhYABBY3_At	upstream
A07	RepeatMasker	similarity	34508187	34508244	.	+	.	Name=Simple_repeat;Target=(ATCA)n 1 58;	GhYABBY3_At	upstream
A07	RepeatMasker	similarity	34508229	34508265	.	+	.	Name=Simple_repeat;Target=(AAAGAA)n 1 36;	GhYABBY3_At	upstream
A07	RepeatMasker	similarity	34508230	34508249	.	+	.	Name=Simple_repeat;Target=(AAT)n 1 20;	GhYABBY3_At	upstream
A07	RepeatMasker	similarity	34508250	34508265	.	+	.	Name=Low_complexity;Target=A-rich 2 36;	GhYABBY3_At	upstream
A07	RepeatMasker	similarity	34509196	34509225	.	+	.	Name=Simple_repeat;Target=(T)n 1 30;	GhYABBY3_At	gene_region
A07	RepeatMasker	similarity	34509626	34509652	.	+	.	Name=Simple_repeat;Target=(ATG)n 1 28;	GhYABBY3_At	gene_region
A07	RepeatMasker	similarity	34509650	34509668	.	+	.	Name=Simple_repeat;Target=(AG)n 1 19;	GhYABBY3_At	gene_region
A07	RepeatMasker	similarity	34510056	34510115	.	+	.	Name=Simple_repeat;Target=(TTCCT)n 1 61;	GhYABBY3_At	gene_region
A07	RepeatMasker	similarity	34511259	34511323	.	+	.	Name=Simple_repeat;Target=(AAC)n 1 67;	GhYABBY3_At	downstream
A07	RepeatMasker	similarity	34511980	34512082	.	+	.	Name=Simple_repeat;Target=(AAAATAA)n 1 103;	GhYABBY3_At	downstream
A07	RepeatMasker	similarity	34511980	34511996	.	+	.	Name=Low_complexity;Target=A-rich 1 40;	GhYABBY3_At	downstream
A07	RepeatMasker	similarity	34511997	34512058	.	+	.	Name=Simple_repeat;Target=(AT)n 1 63;	GhYABBY3_At	downstream
A07	RepeatMasker	similarity	34512059	34512082	.	+	.	Name=Low_complexity;Target=A-rich 41 103;	GhYABBY3_At	downstream
D02	RepeatMasker	similarity	42993455	42993498	.	+	.	Name=Simple_repeat;Target=(TAATT)n 1 46;	GhYABBY6_Dt	upstream
D02	RepeatMasker	similarity	42994203	42994284	.	+	.	Name=Low_complexity;Target=A-rich 1 90;	GhYABBY6_Dt	upstream
D02	RepeatMasker	similarity	42995420	42995436	.	+	.	Name=Simple_repeat;Target=(TA)n 1 17;	GhYABBY6_Dt	gene_region
A06	RepeatMasker	similarity	8984774	8984813	.	+	.	Name=Simple_repeat;Target=(TA)n 1 42;	GhYABBY12_At	upstream
A06	RepeatMasker	similarity	8985185	8985222	.	+	.	Name=Simple_repeat;Target=(TTTTCT)n 1 38;	GhYABBY12_At	gene_region
A06	RepeatMasker	similarity	8985187	8985222	.	+	.	Name=Simple_repeat;Target=(TTTTCT)n 1 36;	GhYABBY12_At	gene_region
A06	RepeatMasker	similarity	8985240	8985264	.	+	.	Name=Simple_repeat;Target=(TTAT)n 1 26;	GhYABBY12_At	gene_region
A06	RepeatMasker	similarity	8987834	8987958	.	-	.	Name=LTR/Copia;Target=Copia-77_ALY-I 5378 5500;	GhYABBY12_At	downstream
A06	RepeatMasker	similarity	8988184	8988458	.	-	.	Name=LTR/Copia;Target=ATCopia28_I-int 1939 2889;	GhYABBY12_At	downstream
D12	RepeatMasker	similarity	54761397	54761431	.	+	.	Name=Simple_repeat;Target=(GATGGT)n 1 35;	GhYABBY9_Dt	upstream
D12	RepeatMasker	similarity	54762239	54762317	.	+	.	Name=Simple_repeat;Target=(TCTC)n 1 82;	GhYABBY9_Dt	upstream
D12	RepeatMasker	similarity	54762366	54762417	.	+	.	Name=Simple_repeat;Target=(TCAA)n 1 49;	GhYABBY9_Dt	upstream
D12	RepeatMasker	similarity	54762949	54762974	.	+	.	Name=Simple_repeat;Target=(TTA)n 1 26;	GhYABBY9_Dt	gene_region
D12	RepeatMasker	similarity	54764640	54764680	.	+	.	Name=Simple_repeat;Target=(TTC)n 1 41;	GhYABBY9_Dt	downstream
D07	RepeatMasker	similarity	25362208	25362257	.	+	.	Name=Simple_repeat;Target=(TTTAA)n 1 51;	GhYABBY3_Dt	upstream
D07	RepeatMasker	similarity	25362208	25362236	.	+	.	Name=Simple_repeat;Target=(TTTAA)n 1 30;	GhYABBY3_Dt	upstream
D07	RepeatMasker	similarity	25362219	25362257	.	+	.	Name=Simple_repeat;Target=(TAAATTT)n 1 37;	GhYABBY3_Dt	upstream
D07	RepeatMasker	similarity	25362651	25362676	.	+	.	Name=Simple_repeat;Target=(TTAA)n 1 24;	GhYABBY3_Dt	upstream
D07	RepeatMasker	similarity	25363236	25363253	.	+	.	Name=Simple_repeat;Target=(CT)n 1 18;	GhYABBY3_Dt	upstream
D07	RepeatMasker	similarity	25363594	25363621	.	+	.	Name=Simple_repeat;Target=(ATCA)n 1 27;	GhYABBY3_Dt	upstream
D07	RepeatMasker	similarity	25363637	25363662	.	+	.	Name=Simple_repeat;Target=(AAT)n 1 26;	GhYABBY3_Dt	upstream
D07	RepeatMasker	similarity	25363873	25363897	.	+	.	Name=Simple_repeat;Target=(TGT)n 1 25;	GhYABBY3_Dt	gene_region
D07	RepeatMasker	similarity	25365036	25365062	.	+	.	Name=Simple_repeat;Target=(ATG)n 1 28;	GhYABBY3_Dt	gene_region
D07	RepeatMasker	similarity	25365459	25365518	.	+	.	Name=Simple_repeat;Target=(TTCCT)n 1 61;	GhYABBY3_Dt	gene_region
D07	RepeatMasker	similarity	25366635	25366698	.	+	.	Name=Simple_repeat;Target=(AAC)n 1 67;	GhYABBY3_Dt	downstream
D05	RepeatMasker	similarity	52514080	52514315	.	+	.	Name=Unspecified;Target=rnd-2_family-330 51 287;	GhYABBY11_Dt	upstream
D05	RepeatMasker	similarity	52516393	52516420	.	+	.	Name=Simple_repeat;Target=(A)n 1 28;	GhYABBY11_Dt	gene_region
D05	RepeatMasker	similarity	52517477	52517522	.	+	.	Name=Simple_repeat;Target=(AGTATTT)n 1 45;	GhYABBY11_Dt	gene_region
D05	RepeatMasker	similarity	52520218	52520255	.	+	.	Name=Simple_repeat;Target=(TTAT)n 1 37;	GhYABBY11_Dt	downstream
D11	RepeatMasker	similarity	7277841	7277866	.	+	.	Name=Simple_repeat;Target=(TCTCT)n 1 26;	GhYABBY8_Dt	downstream
D11	RepeatMasker	similarity	7277909	7277946	.	+	.	Name=Simple_repeat;Target=(CCT)n 1 38;	GhYABBY8_Dt	downstream
D11	RepeatMasker	similarity	7280716	7280758	.	+	.	Name=Simple_repeat;Target=(TTGA)n 1 42;	GhYABBY8_Dt	upstream
D11	RepeatMasker	similarity	7280883	7280929	.	+	.	Name=Simple_repeat;Target=(TC)n 1 47;	GhYABBY8_Dt	upstream
A01	RepeatMasker	similarity	5551210	5551234	.	+	.	Name=Simple_repeat;Target=(TAAA)n 1 26;	GhYABBY4_At	upstream
A01	RepeatMasker	similarity	5551946	5551985	.	+	.	Name=Simple_repeat;Target=(TTAT)n 1 39;	GhYABBY4_At	upstream
A01	RepeatMasker	similarity	5552296	5552327	.	+	.	Name=Low_complexity;Target=A-rich 1 32;	GhYABBY4_At	upstream
A01	RepeatMasker	similarity	5552606	5552630	.	+	.	Name=Simple_repeat;Target=(AGA)n 1 25;	GhYABBY4_At	upstream
A01	RepeatMasker	similarity	5553057	5553092	.	+	.	Name=Simple_repeat;Target=(TTTCTT)n 1 36;	GhYABBY4_At	upstream
A01	RepeatMasker	similarity	5554863	5554908	.	+	.	Name=Simple_repeat;Target=(TA)n 1 47;	GhYABBY4_At	gene_region
A01	RepeatMasker	similarity	5555007	5555035	.	+	.	Name=Simple_repeat;Target=(TTCT)n 1 30;	GhYABBY4_At	gene_region
A01	RepeatMasker	similarity	5555752	5555793	.	+	.	Name=Simple_repeat;Target=(ATTTTA)n 1 43;	GhYABBY4_At	gene_region
A01	RepeatMasker	similarity	5556719	5556759	.	+	.	Name=Simple_repeat;Target=(TA)n 1 43;	GhYABBY4_At	downstream
A01	RepeatMasker	similarity	5556722	5556784	.	-	.	Name=LTR/Gypsy;Target=Athila7_I-int 6305 6370;	GhYABBY4_At	downstream
A01	RepeatMasker	similarity	5557548	5557599	.	+	.	Name=Low_complexity;Target=A-rich 1 53;	GhYABBY4_At	downstream
A12	RepeatMasker	similarity	82720627	82720661	.	+	.	Name=Simple_repeat;Target=(GATGGT)n 1 35;	GhYABBY9_At	upstream
A12	RepeatMasker	similarity	82721416	82721458	.	+	.	Name=Simple_repeat;Target=(ATGT)n 1 43;	GhYABBY9_At	upstream
A12	RepeatMasker	similarity	82721533	82721614	.	+	.	Name=Simple_repeat;Target=(TC)n 1 84;	GhYABBY9_At	upstream
A12	RepeatMasker	similarity	82721663	82721714	.	+	.	Name=Simple_repeat;Target=(TCAA)n 1 49;	GhYABBY9_At	upstream
A12	RepeatMasker	similarity	82722248	82722279	.	+	.	Name=Simple_repeat;Target=(TTA)n 1 32;	GhYABBY9_At	gene_region
A12	RepeatMasker	similarity	82723926	82723971	.	+	.	Name=Simple_repeat;Target=(TCTCTT)n 1 47;	GhYABBY9_At	downstream
A07	RepeatMasker	similarity	3816925	3816965	.	+	.	Name=Low_complexity;Target=A-rich 1 39;	GhYABBY1_At	downstream
A07	RepeatMasker	similarity	3818202	3818221	.	+	.	Name=Simple_repeat;Target=(AG)n 1 20;	GhYABBY1_At	downstream
A07	RepeatMasker	similarity	3819388	3819404	.	+	.	Name=Simple_repeat;Target=(TC)n 1 17;	GhYABBY1_At	gene_region
A07	RepeatMasker	similarity	3820190	3820207	.	+	.	Name=Simple_repeat;Target=(TC)n 1 18;	GhYABBY1_At	gene_region
A07	RepeatMasker	similarity	3820878	3820930	.	+	.	Name=Low_complexity;Target=GA-rich 1 56;	GhYABBY1_At	upstream
D07	RepeatMasker	similarity	16488999	16489240	.	-	.	Name=DNA;Target=ATREP18 1253 1458;	GhYABBY2_Dt	upstream
D07	RepeatMasker	similarity	16489038	16489222	.	+	.	Name=Simple_repeat;Target=(AACCCTA)n 1 186;	GhYABBY2_Dt	upstream
D07	RepeatMasker	similarity	16489223	16489261	.	+	.	Name=Simple_repeat;Target=(TCAAGGT)n 1 39;	GhYABBY2_Dt	upstream
D07	RepeatMasker	similarity	16489408	16489459	.	+	.	Name=Low_complexity;Target=A-rich 1 56;	GhYABBY2_Dt	upstream
D07	RepeatMasker	similarity	16489886	16489936	.	+	.	Name=Simple_repeat;Target=(TCTT)n 1 46;	GhYABBY2_Dt	upstream
D07	RepeatMasker	similarity	16489886	16489899	.	+	.	Name=Simple_repeat;Target=(TCTT)n 1 22;	GhYABBY2_Dt	upstream
D07	RepeatMasker	similarity	16489899	16489966	.	+	.	Name=Simple_repeat;Target=(CTTC)n 1 62;	GhYABBY2_Dt	upstream
D07	RepeatMasker	similarity	16489900	16489938	.	+	.	Name=Simple_repeat;Target=(TTCCT)n 1 39;	GhYABBY2_Dt	upstream
D07	RepeatMasker	similarity	16489939	16489966	.	+	.	Name=Simple_repeat;Target=(TCTT)n 23 72;	GhYABBY2_Dt	upstream
D07	RepeatMasker	similarity	16491357	16491375	.	+	.	Name=Simple_repeat;Target=(TG)n 1 19;	GhYABBY2_Dt	gene_region
D07	RepeatMasker	similarity	16492076	16492147	.	+	.	Name=Simple_repeat;Target=(AAT)n 1 73;	GhYABBY2_Dt	gene_region
D07	RepeatMasker	similarity	16494606	16494634	.	+	.	Name=Low_complexity;Target=A-rich 1 28;	GhYABBY2_Dt	gene_region
D07	RepeatMasker	similarity	16495459	16495495	.	+	.	Name=Simple_repeat;Target=(ATCAT)n 1 37;	GhYABBY2_Dt	downstream
D07	RepeatMasker	similarity	16495662	16495701	.	+	.	Name=Simple_repeat;Target=(CTCTTTT)n 1 37;	GhYABBY2_Dt	downstream
D07	RepeatMasker	similarity	16496973	16497017	.	+	.	Name=Low_complexity;Target=GA-rich 1 42;	GhYABBY2_Dt	downstream
D07	RepeatMasker	similarity	16497320	16497356	.	+	.	Name=Simple_repeat;Target=(AACATAA)n 1 41;	GhYABBY2_Dt	downstream
A04	RepeatMasker	similarity	9062889	9062926	.	+	.	Name=Simple_repeat;Target=(AATA)n 1 37;	GhYABBY11_At	downstream
A04	RepeatMasker	similarity	9066430	9066460	.	+	.	Name=Low_complexity;Target=A-rich 1 31;	GhYABBY11_At	gene_region
