# Supplementary material for: Genome-Wide Study of YABBY Genes in Upland Cotton and Their Expression Patterns under Different Stresses
Source: Front Genet. 2018 Feb 7;9:33. doi: 10.3389/fgene.2018.00033 (PMC5808293; doi:10.3389/fgene.2018.00033)
Supplement: Supplementary file 8 [file Table8.XLSX]

## Sheet: Supplementary Table 8
Supplementary Table 8. Identification of repeat sequences in the region 10,000 bp upstream to 10,000 bp downstream of YABBY genes
D06	RepeatMasker	similarity	7772253	7772289	.	+	.	Name=Simple_repeat;Target=(AAAAATT)n 1 38;	GhYABBY12_Dt	upstream
D06	RepeatMasker	similarity	7774018	7774046	.	+	.	Name=Simple_repeat;Target=(AAACA)n 1 30;	GhYABBY12_Dt	upstream
D06	RepeatMasker	similarity	7775930	7775958	.	+	.	Name=Simple_repeat;Target=(CTTTT)n 1 28;	GhYABBY12_Dt	upstream
D06	RepeatMasker	similarity	7776360	7776393	.	+	.	Name=Simple_repeat;Target=(TTTTCT)n 1 34;	GhYABBY12_Dt	gene_region
D06	RepeatMasker	similarity	7779443	7779575	.	-	.	Name=LTR/Copia;Target=ATCopia29_I-int 4680 4774;	GhYABBY12_Dt	downstream
D06	RepeatMasker	similarity	7779767	7781639	.	-	.	Name=LTR/Copia;Target=ATCopia29_I-int 394 2025;	GhYABBY12_Dt	downstream
D06	RepeatMasker	similarity	7782227	7782413	.	-	.	Name=LTR/Copia;Target=ATCopia28_I-int 1524 1697;	GhYABBY12_Dt	downstream
D06	RepeatMasker	similarity	7783295	7783336	.	+	.	Name=Simple_repeat;Target=(TT)n 1 42;	GhYABBY12_Dt	downstream
D06	RepeatMasker	similarity	7783295	7783343	.	+	.	Name=Simple_repeat;Target=(TT)n 1 49;	GhYABBY12_Dt	downstream
D06	RepeatMasker	similarity	7783298	7783343	.	+	.	Name=Simple_repeat;Target=(TTTATAA)n 1 45;	GhYABBY12_Dt	downstream
D06	RepeatMasker	similarity	7783712	7783893	.	-	.	Name=LTR/Copia;Target=ATCopia28_I-int 1200 1378;	GhYABBY12_Dt	downstream
D06	RepeatMasker	similarity	7784854	7785006	.	+	.	Name=Unspecified;Target=rnd-2_family-9 690 853;	GhYABBY12_Dt	downstream
D06	RepeatMasker	similarity	7785303	7785374	.	+	.	Name=Simple_repeat;Target=(TTTAGT)n 1 75;	GhYABBY12_Dt	downstream
D06	RepeatMasker	similarity	7785303	7785330	.	+	.	Name=Simple_repeat;Target=(TTTAGT)n 1 50;	GhYABBY12_Dt	downstream
D06	RepeatMasker	similarity	7785331	7785362	.	+	.	Name=Simple_repeat;Target=(T)n 1 32;	GhYABBY12_Dt	downstream
D06	RepeatMasker	similarity	7785331	7785360	.	+	.	Name=Simple_repeat;Target=(TTTTC)n 1 29;	GhYABBY12_Dt	downstream
D06	RepeatMasker	similarity	7785363	7785374	.	+	.	Name=Simple_repeat;Target=(TTTAGT)n 51 75;	GhYABBY12_Dt	downstream
D06	RepeatMasker	similarity	7785576	7785651	.	+	.	Name=Simple_repeat;Target=(ATTG)n 1 79;	GhYABBY12_Dt	downstream
A07	RepeatMasker	similarity	20590215	20590277	.	+	.	Name=Simple_repeat;Target=(TTATAA)n 1 60;	GhYABBY2_At	upstream
A07	RepeatMasker	similarity	20590907	20591134	.	-	.	Name=DNA;Target=ATREP18 1318 1456;	GhYABBY2_At	upstream
A07	RepeatMasker	similarity	20590943	20591134	.	+	.	Name=Simple_repeat;Target=(CCTAAAC)n 1 195;	GhYABBY2_At	upstream
A07	RepeatMasker	similarity	20591137	20591199	.	+	.	Name=Simple_repeat;Target=(TCTAGGT)n 1 65;	GhYABBY2_At	upstream
A07	RepeatMasker	similarity	20591137	20591204	.	+	.	Name=Simple_repeat;Target=(TCAAGGT)n 1 70;	GhYABBY2_At	upstream
A07	RepeatMasker	similarity	20591379	20591421	.	+	.	Name=Simple_repeat;Target=(AATTT)n 1 45;	GhYABBY2_At	upstream
A07	RepeatMasker	similarity	20592595	20592624	.	+	.	Name=Simple_repeat;Target=(ATTA)n 1 31;	GhYABBY2_At	upstream
A07	RepeatMasker	similarity	20593568	20593614	.	+	.	Name=Simple_repeat;Target=(GTATTAT)n 1 51;	GhYABBY2_At	upstream
A07	RepeatMasker	similarity	20593572	20593612	.	+	.	Name=Simple_repeat;Target=(TTA)n 1 40;	GhYABBY2_At	upstream
A07	RepeatMasker	similarity	20598375	20598427	.	+	.	Name=Simple_repeat;Target=(ATTTAAT)n 1 55;	GhYABBY2_At	upstream
A07	RepeatMasker	similarity	20598697	20598758	.	+	.	Name=Low_complexity;Target=A-rich 1 63;	GhYABBY2_At	upstream
A07	RepeatMasker	similarity	20599050	20599119	.	+	.	Name=Simple_repeat;Target=(ATATTTA)n 1 68;	GhYABBY2_At	upstream
A07	RepeatMasker	similarity	20599652	20599736	.	+	.	Name=Simple_repeat;Target=(CCTT)n 1 75;	GhYABBY2_At	upstream
A07	RepeatMasker	similarity	20599653	20599706	.	+	.	Name=Simple_repeat;Target=(CTTT)n 1 49;	GhYABBY2_At	upstream
A07	RepeatMasker	similarity	20599707	20599736	.	+	.	Name=Simple_repeat;Target=(CCTT)n 2 75;	GhYABBY2_At	upstream
A07	RepeatMasker	similarity	20603788	20603829	.	+	.	Name=Low_complexity;Target=A-rich 1 43;	GhYABBY2_At	gene_region
A07	RepeatMasker	similarity	20603901	20603937	.	+	.	Name=Simple_repeat;Target=(TA)n 1 37;	GhYABBY2_At	gene_region
A07	RepeatMasker	similarity	20604543	20604605	.	+	.	Name=Simple_repeat;Target=(ATAA)n 1 61;	GhYABBY2_At	gene_region
A07	RepeatMasker	similarity	20605026	20605061	.	+	.	Name=Low_complexity;Target=A-rich 1 35;	GhYABBY2_At	gene_region
A07	RepeatMasker	similarity	20605235	20605271	.	+	.	Name=Simple_repeat;Target=(ATCAT)n 1 37;	GhYABBY2_At	downstream
A07	RepeatMasker	similarity	20605438	20605477	.	+	.	Name=Simple_repeat;Target=(CTCTTTT)n 1 37;	GhYABBY2_At	downstream
A07	RepeatMasker	similarity	20608347	20608372	.	+	.	Name=Simple_repeat;Target=(ATT)n 1 25;	GhYABBY2_At	downstream
A07	RepeatMasker	similarity	20609765	20609847	.	+	.	Name=Low_complexity;Target=A-rich 1 83;	GhYABBY2_At	downstream
A07	RepeatMasker	similarity	20610802	20610843	.	+	.	Name=Simple_repeat;Target=(ACATAT)n 1 45;	GhYABBY2_At	downstream
A07	RepeatMasker	similarity	20611362	20611527	.	-	.	Name=Unspecified;Target=rnd-2_family-20 8377 8533;	GhYABBY2_At	downstream
A05	RepeatMasker	similarity	971099	971138	.	+	.	Name=Simple_repeat;Target=(ATTTA)n 1 42;	GhYABBY10_At	upstream
A05	RepeatMasker	similarity	971104	971135	.	+	.	Name=Simple_repeat;Target=(ATTT)n 1 30;	GhYABBY10_At	upstream
A05	RepeatMasker	similarity	971351	971446	.	+	.	Name=Simple_repeat;Target=(TTTATA)n 1 97;	GhYABBY10_At	upstream
A05	RepeatMasker	similarity	971678	971749	.	+	.	Name=Simple_repeat;Target=(TAATAA)n 1 74;	GhYABBY10_At	upstream
A05	RepeatMasker	similarity	971958	971976	.	+	.	Name=Simple_repeat;Target=(AG)n 1 19;	GhYABBY10_At	upstream
A05	RepeatMasker	similarity	972384	972436	.	+	.	Name=Low_complexity;Target=A-rich 1 51;	GhYABBY10_At	upstream
A05	RepeatMasker	similarity	975354	975393	.	+	.	Name=Low_complexity;Target=A-rich 1 40;	GhYABBY10_At	upstream
A05	RepeatMasker	similarity	975566	975594	.	+	.	Name=Simple_repeat;Target=(T)n 1 29;	GhYABBY10_At	upstream
A05	RepeatMasker	similarity	975879	975899	.	+	.	Name=Simple_repeat;Target=(TA)n 1 21;	GhYABBY10_At	upstream
A05	RepeatMasker	similarity	979631	979689	.	+	.	Name=Simple_repeat;Target=(CT)n 1 59;	GhYABBY10_At	upstream
A05	RepeatMasker	similarity	979866	979915	.	+	.	Name=Simple_repeat;Target=(TTTTC)n 1 47;	GhYABBY10_At	upstream
A05	RepeatMasker	similarity	980190	980218	.	+	.	Name=Simple_repeat;Target=(TTCT)n 1 30;	GhYABBY10_At	gene_region
A05	RepeatMasker	similarity	981651	981701	.	+	.	Name=Simple_repeat;Target=(CTTTT)n 1 50;	GhYABBY10_At	gene_region
A05	RepeatMasker	similarity	982641	982663	.	+	.	Name=Simple_repeat;Target=(TATG)n 1 23;	GhYABBY10_At	downstream
A05	RepeatMasker	similarity	983886	983911	.	+	.	Name=Simple_repeat;Target=(T)n 1 26;	GhYABBY10_At	downstream
A05	RepeatMasker	similarity	984792	984873	.	+	.	Name=Simple_repeat;Target=(TAGAA)n 1 83;	GhYABBY10_At	downstream
A05	RepeatMasker	similarity	985060	985122	.	+	.	Name=Low_complexity;Target=A-rich 1 61;	GhYABBY10_At	downstream
A05	RepeatMasker	similarity	991836	991891	.	+	.	Name=Simple_repeat;Target=(ATTAATA)n 1 58;	GhYABBY10_At	downstream
A11	RepeatMasker	similarity	7012175	7012209	.	+	.	Name=Simple_repeat;Target=(TGGAT)n 1 34;	GhYABBY8_At	downstream
A11	RepeatMasker	similarity	7012365	7012397	.	+	.	Name=Simple_repeat;Target=(TTGTTA)n 1 32;	GhYABBY8_At	downstream
A11	RepeatMasker	similarity	7014718	7014741	.	+	.	Name=Simple_repeat;Target=(AGGGT)n 1 26;	GhYABBY8_At	downstream
A11	RepeatMasker	similarity	7015438	7015504	.	+	.	Name=Simple_repeat;Target=(ATTTTAA)n 1 67;	GhYABBY8_At	downstream
A11	RepeatMasker	similarity	7015489	7015518	.	+	.	Name=Simple_repeat;Target=(TTTTTA)n 1 31;	GhYABBY8_At	downstream
A11	RepeatMasker	similarity	7018279	7018324	.	+	.	Name=Low_complexity;Target=A-rich 1 45;	GhYABBY8_At	downstream
A11	RepeatMasker	similarity	7019116	7019169	.	+	.	Name=Low_complexity;Target=A-rich 1 51;	GhYABBY8_At	downstream
A11	RepeatMasker	similarity	7021633	7021675	.	+	.	Name=Simple_repeat;Target=(TTGA)n 1 42;	GhYABBY8_At	upstream
A11	RepeatMasker	similarity	7022521	7022589	.	+	.	Name=Simple_repeat;Target=(GATTAT)n 1 72;	GhYABBY8_At	upstream
A11	RepeatMasker	similarity	7028612	7028688	.	+	.	Name=Low_complexity;Target=A-rich 1 74;	GhYABBY8_At	upstream
A11	RepeatMasker	similarity	7030973	7031014	.	+	.	Name=Low_complexity;Target=A-rich 1 40;	GhYABBY8_At	upstream
D07	RepeatMasker	similarity	3908357	3909147	.	+	.	Name=LTR/Gypsy;Target=Gypsy-21_ALY-I 2481 3476;	GhYABBY1_Dt	downstream
D07	RepeatMasker	similarity	3910541	3910703	.	+	.	Name=LTR/Gypsy;Target=Gypsy-4_ALY-I 4775 4931;	GhYABBY1_Dt	downstream
D07	RepeatMasker	similarity	3910950	3910992	.	+	.	Name=Low_complexity;Target=A-rich 1 45;	GhYABBY1_Dt	downstream
D07	RepeatMasker	similarity	3910951	3910991	.	+	.	Name=Simple_repeat;Target=(TTAAA)n 1 42;	GhYABBY1_Dt	downstream
D07	RepeatMasker	similarity	3911098	3911125	.	+	.	Name=Low_complexity;Target=A-rich 1 28;	GhYABBY1_Dt	downstream
D07	RepeatMasker	similarity	3912264	3912312	.	+	.	Name=Low_complexity;Target=A-rich 1 50;	GhYABBY1_Dt	downstream
D07	RepeatMasker	similarity	3914469	3914488	.	+	.	Name=Simple_repeat;Target=(AG)n 1 20;	GhYABBY1_Dt	downstream
D07	RepeatMasker	similarity	3915641	3915661	.	+	.	Name=Simple_repeat;Target=(TC)n 1 21;	GhYABBY1_Dt	gene_region
D07	RepeatMasker	similarity	3916593	3916613	.	+	.	Name=Simple_repeat;Target=(CT)n 1 21;	GhYABBY1_Dt	gene_region
D07	RepeatMasker	similarity	3917288	3917338	.	+	.	Name=Low_complexity;Target=GA-rich 1 54;	GhYABBY1_Dt	upstream
D07	RepeatMasker	similarity	3919470	3919505	.	+	.	Name=Unspecified;Target=rnd-2_family-20 95 130;	GhYABBY1_Dt	upstream
D07	RepeatMasker	similarity	3920143	3920321	.	-	.	Name=Unspecified;Target=rnd-2_family-20 11613 11792;	GhYABBY1_Dt	upstream
D07	RepeatMasker	similarity	3920745	3920790	.	+	.	Name=Low_complexity;Target=A-rich 1 50;	GhYABBY1_Dt	upstream
D07	RepeatMasker	similarity	3920974	3921041	.	+	.	Name=Simple_repeat;Target=(ATACAA)n 1 68;	GhYABBY1_Dt	upstream
D07	RepeatMasker	similarity	3921457	3921494	.	+	.	Name=Low_complexity;Target=A-rich 1 36;	GhYABBY1_Dt	upstream
D07	RepeatMasker	similarity	3922898	3923024	.	+	.	Name=Unspecified;Target=rnd-2_family-20 6266 6393;	GhYABBY1_Dt	upstream
D07	RepeatMasker	similarity	3923106	3923460	.	+	.	Name=Unspecified;Target=rnd-2_family-20 6295 6649;	GhYABBY1_Dt	upstream
D07	RepeatMasker	similarity	3923707	3923741	.	+	.	Name=Simple_repeat;Target=(ATTTA)n 1 35;	GhYABBY1_Dt	upstream
D07	RepeatMasker	similarity	3924160	3924214	.	+	.	Name=Unspecified;Target=rnd-2_family-20 8326 8379;	GhYABBY1_Dt	upstream
D07	RepeatMasker	similarity	3925146	3925709	.	-	.	Name=Unspecified;Target=rnd-2_family-20 10940 11505;	GhYABBY1_Dt	upstream
D07	RepeatMasker	similarity	3925227	3925591	.	+	.	Name=LTR/Gypsy;Target=ATGP1-I 2200 2562;	GhYABBY1_Dt	upstream
D07	RepeatMasker	similarity	3925410	3925710	.	+	.	Name=LTR/Gypsy;Target=ATGP8I 2370 2672;	GhYABBY1_Dt	upstream
D07	RepeatMasker	similarity	3925674	3926242	.	-	.	Name=Unspecified;Target=rnd-2_family-20 10025 10595;	GhYABBY1_Dt	upstream
D07	RepeatMasker	similarity	3925695	3926162	.	+	.	Name=LTR/Gypsy;Target=ATGP1-I 3050 3518;	GhYABBY1_Dt	upstream
D07	RepeatMasker	similarity	3926281	3926843	.	-	.	Name=Unspecified;Target=rnd-2_family-20 8498 9069;	GhYABBY1_Dt	upstream
D01	RepeatMasker	similarity	47393570	47394108	.	+	.	Name=LTR/Gypsy;Target=ATGP8I 2252 2791;	GhYABBY5_Dt	downstream
D01	RepeatMasker	similarity	47394130	47394364	.	+	.	Name=Unspecified;Target=rnd-2_family-9 1274 1508;	GhYABBY5_Dt	downstream
D01	RepeatMasker	similarity	47394360	47395879	.	+	.	Name=Unspecified;Target=rnd-2_family-9 1278 2821;	GhYABBY5_Dt	downstream
D01	RepeatMasker	similarity	47396318	47396386	.	+	.	Name=Simple_repeat;Target=(ATTTAA)n 1 70;	GhYABBY5_Dt	downstream
D01	RepeatMasker	similarity	47396617	47396683	.	+	.	Name=Simple_repeat;Target=(CATTTTT)n 1 66;	GhYABBY5_Dt	downstream
D01	RepeatMasker	similarity	47398384	47398418	.	+	.	Name=Simple_repeat;Target=(AATTCAT)n 1 36;	GhYABBY5_Dt	downstream
D01	RepeatMasker	similarity	47398566	47398594	.	+	.	Name=Simple_repeat;Target=(AATC)n 1 31;	GhYABBY5_Dt	downstream
D01	RepeatMasker	similarity	47398995	47399019	.	+	.	Name=Simple_repeat;Target=(T)n 1 25;	GhYABBY5_Dt	downstream
D01	RepeatMasker	similarity	47400240	47400292	.	+	.	Name=Simple_repeat;Target=(AT)n 1 53;	GhYABBY5_Dt	downstream
D01	RepeatMasker	similarity	47405943	47405984	.	+	.	Name=Simple_repeat;Target=(AAT)n 1 43;	GhYABBY5_Dt	upstream
D01	RepeatMasker	similarity	47406190	47406219	.	+	.	Name=Simple_repeat;Target=(AGAAA)n 1 30;	GhYABBY5_Dt	upstream
D01	RepeatMasker	similarity	47408710	47408916	.	+	.	Name=Unspecified;Target=rnd-2_family-14 2 216;	GhYABBY5_Dt	upstream
D01	RepeatMasker	similarity	47409513	47409547	.	+	.	Name=Low_complexity;Target=A-rich 1 36;	GhYABBY5_Dt	upstream
D01	RepeatMasker	similarity	47409530	47409565	.	+	.	Name=Simple_repeat;Target=(AATATAT)n 1 36;	GhYABBY5_Dt	upstream
D01	RepeatMasker	similarity	47409749	47409811	.	+	.	Name=Low_complexity;Target=A-rich 1 62;	GhYABBY5_Dt	upstream
D01	RepeatMasker	similarity	47409766	47409804	.	+	.	Name=Simple_repeat;Target=(AAAAAGA)n 1 38;	GhYABBY5_Dt	upstream
D01	RepeatMasker	similarity	47410141	47410197	.	+	.	Name=Simple_repeat;Target=(AATA)n 1 62;	GhYABBY5_Dt	upstream
D01	RepeatMasker	similarity	47410957	47411033	.	+	.	Name=Simple_repeat;Target=(AATATT)n 1 80;	GhYABBY5_Dt	upstream
D01	RepeatMasker	similarity	47410958	47411013	.	+	.	Name=Simple_repeat;Target=(AT)n 1 60;	GhYABBY5_Dt	upstream
D01	RepeatMasker	similarity	47411014	47411033	.	+	.	Name=Simple_repeat;Target=(AATATT)n 2 80;	GhYABBY5_Dt	upstream
D01	RepeatMasker	similarity	47411041	47411075	.	+	.	Name=Simple_repeat;Target=(TCCCA)n 1 35;	GhYABBY5_Dt	upstream
D01	RepeatMasker	similarity	47411076	47411110	.	+	.	Name=Simple_repeat;Target=(CTTCTC)n 1 34;	GhYABBY5_Dt	upstream
D01	RepeatMasker	similarity	47411543	47411696	.	-	.	Name=LTR/Copia;Target=Copia-8_ALY-I 3118 3176;	GhYABBY5_Dt	upstream
D01	RepeatMasker	similarity	47413048	47413085	.	+	.	Name=Low_complexity;Target=A-rich 1 37;	GhYABBY5_Dt	upstream
D01	RepeatMasker	similarity	47413768	47413805	.	+	.	Name=Simple_repeat;Target=(TAA)n 1 38;	GhYABBY5_Dt	upstream
D01	RepeatMasker	similarity	47414080	47414157	.	+	.	Name=Simple_repeat;Target=(ATA)n 1 78;	GhYABBY5_Dt	upstream
D01	RepeatMasker	similarity	47414304	47414357	.	+	.	Name=Low_complexity;Target=A-rich 1 57;	GhYABBY5_Dt	upstream
D01	RepeatMasker	similarity	47414544	47414771	.	-	.	Name=Unspecified;Target=rnd-2_family-330 75 311;	GhYABBY5_Dt	upstream
A03	RepeatMasker	similarity	58735758	58735792	.	+	.	Name=Simple_repeat;Target=(TTATT)n 1 35;	GhYABBY6_At	upstream
A03	RepeatMasker	similarity	58736211	58736246	.	+	.	Name=Simple_repeat;Target=(TTAT)n 1 35;	GhYABBY6_At	upstream
A03	RepeatMasker	similarity	58736881	58736901	.	+	.	Name=Simple_repeat;Target=(TTA)n 1 20;	GhYABBY6_At	upstream
A03	RepeatMasker	similarity	58737218	58737268	.	+	.	Name=Low_complexity;Target=A-rich 1 49;	GhYABBY6_At	upstream
A03	RepeatMasker	similarity	58737861	58737948	.	+	.	Name=Simple_repeat;Target=(TTTAGTA)n 1 90;	GhYABBY6_At	upstream
A03	RepeatMasker	similarity	58738196	58738307	.	+	.	Name=Low_complexity;Target=A-rich 1 105;	GhYABBY6_At	upstream
A03	RepeatMasker	similarity	58739888	58739969	.	+	.	Name=Simple_repeat;Target=(ATTA)n 1 83;	GhYABBY6_At	upstream
A03	RepeatMasker	similarity	58740121	58740174	.	+	.	Name=Simple_repeat;Target=(TTTA)n 1 52;	GhYABBY6_At	upstream
A03	RepeatMasker	similarity	58740122	58740163	.	+	.	Name=Simple_repeat;Target=(TTAA)n 1 42;	GhYABBY6_At	upstream
A03	RepeatMasker	similarity	58740164	58740174	.	+	.	Name=Simple_repeat;Target=(TTTA)n 2 52;	GhYABBY6_At	upstream
A03	RepeatMasker	similarity	58742603	58742648	.	+	.	Name=Simple_repeat;Target=(TTTTA)n 1 44;	GhYABBY6_At	upstream
A03	RepeatMasker	similarity	58743113	58743152	.	+	.	Name=Simple_repeat;Target=(TATT)n 1 39;	GhYABBY6_At	upstream
A03	RepeatMasker	similarity	58744054	58744082	.	+	.	Name=Simple_repeat;Target=(ATTAA)n 1 27;	GhYABBY6_At	upstream
A03	RepeatMasker	similarity	58744822	58744881	.	+	.	Name=Low_complexity;Target=A-rich 1 57;	GhYABBY6_At	upstream
A03	RepeatMasker	similarity	58745213	58745295	.	+	.	Name=Low_complexity;Target=A-rich 1 90;	GhYABBY6_At	upstream
A03	RepeatMasker	similarity	58749760	58749933	.	-	.	Name=Unspecified;Target=rnd-2_family-20 8383 8547;	GhYABBY6_At	downstream
A03	RepeatMasker	similarity	58751321	58755028	.	-	.	Name=Unspecified;Target=rnd-2_family-330 4855 8542;	GhYABBY6_At	downstream
A03	RepeatMasker	similarity	58752476	58752499	.	+	.	Name=Simple_repeat;Target=(TTAG)n 1 23;	GhYABBY6_At	downstream
A03	RepeatMasker	similarity	58752769	58752834	.	+	.	Name=Simple_repeat;Target=(TTTAT)n 1 63;	GhYABBY6_At	downstream
A03	RepeatMasker	similarity	58753301	58753378	.	+	.	Name=LTR/Gypsy;Target=Athila8B_I-int 752 829;	GhYABBY6_At	downstream
A03	RepeatMasker	similarity	58754796	58754967	.	+	.	Name=LTR/Gypsy;Target=Athila4C_I-int 2271 2442;	GhYABBY6_At	downstream
A03	RepeatMasker	similarity	58754870	58754985	.	+	.	Name=LTR/Gypsy;Target=Gypsy-34_ALy-I 2946 3062;	GhYABBY6_At	downstream
A03	RepeatMasker	similarity	58755255	58756776	.	+	.	Name=LTR/Gypsy;Target=Athila4C_I-int 2596 4405;	GhYABBY6_At	downstream
D05	RepeatMasker	similarity	1453166	1453198	.	+	.	Name=Simple_repeat;Target=(TAATT)n 1 34;	GhYABBY10_Dt	upstream
D05	RepeatMasker	similarity	1455030	1455135	.	+	.	Name=Simple_repeat;Target=(TAATTAA)n 1 94;	GhYABBY10_Dt	upstream
D05	RepeatMasker	similarity	1457551	1457590	.	+	.	Name=Low_complexity;Target=A-rich 1 40;	GhYABBY10_Dt	upstream
D05	RepeatMasker	similarity	1457760	1457781	.	+	.	Name=Simple_repeat;Target=(T)n 1 22;	GhYABBY10_Dt	upstream
D05	RepeatMasker	similarity	1459659	1459684	.	+	.	Name=Simple_repeat;Target=(TATGA)n 1 27;	GhYABBY10_Dt	upstream
D05	RepeatMasker	similarity	1461932	1461988	.	+	.	Name=Simple_repeat;Target=(CTCT)n 1 57;	GhYABBY10_Dt	upstream
D05	RepeatMasker	similarity	1462165	1462214	.	+	.	Name=Simple_repeat;Target=(TTTTC)n 1 47;	GhYABBY10_Dt	upstream
D05	RepeatMasker	similarity	1463943	1463976	.	+	.	Name=Simple_repeat;Target=(CTTTT)n 1 35;	GhYABBY10_Dt	gene_region
D05	RepeatMasker	similarity	1463943	1463977	.	+	.	Name=Simple_repeat;Target=(CTTTT)n 1 36;	GhYABBY10_Dt	gene_region
D05	RepeatMasker	similarity	1463944	1463977	.	+	.	Name=Simple_repeat;Target=(T)n 1 34;	GhYABBY10_Dt	gene_region
D05	RepeatMasker	similarity	1466148	1466173	.	+	.	Name=Simple_repeat;Target=(ATGT)n 1 26;	GhYABBY10_Dt	downstream
D05	RepeatMasker	similarity	1473573	1473607	.	+	.	Name=Simple_repeat;Target=(T)n 1 35;	GhYABBY10_Dt	downstream
D05	RepeatMasker	similarity	1473921	1473969	.	+	.	Name=Low_complexity;Target=A-rich 1 45;	GhYABBY10_Dt	downstream
A01	RepeatMasker	similarity	83629464	83629509	.	+	.	Name=Simple_repeat;Target=(TTCTT)n 1 45;	GhYABBY5_At	downstream
A01	RepeatMasker	similarity	83629464	83629473	.	+	.	Name=Simple_repeat;Target=(TTCTT)n 1 43;	GhYABBY5_At	downstream
A01	RepeatMasker	similarity	83629474	83629507	.	+	.	Name=Simple_repeat;Target=(TTTTGC)n 1 35;	GhYABBY5_At	downstream
A01	RepeatMasker	similarity	83629698	83629724	.	+	.	Name=Simple_repeat;Target=(T)n 1 27;	GhYABBY5_At	downstream
A01	RepeatMasker	similarity	83630062	83630101	.	+	.	Name=Simple_repeat;Target=(ATTTCA)n 1 39;	GhYABBY5_At	downstream
A01	RepeatMasker	similarity	83631454	83631526	.	+	.	Name=Unspecified;Target=rnd-2_family-9 2749 2821;	GhYABBY5_At	downstream
A01	RepeatMasker	similarity	83634386	83634430	.	+	.	Name=Simple_repeat;Target=(TTTAAT)n 1 47;	GhYABBY5_At	downstream
A01	RepeatMasker	similarity	83636189	83636209	.	+	.	Name=Simple_repeat;Target=(TC)n 1 21;	GhYABBY5_At	downstream
A01	RepeatMasker	similarity	83637852	83637868	.	+	.	Name=Simple_repeat;Target=(T)n 1 17;	GhYABBY5_At	downstream
A01	RepeatMasker	similarity	83640236	83640302	.	+	.	Name=Low_complexity;Target=A-rich 1 65;	GhYABBY5_At	gene_region
A01	RepeatMasker	similarity	83640693	83640763	.	+	.	Name=Simple_repeat;Target=(ATTTAAT)n 1 74;	GhYABBY5_At	gene_region
A01	RepeatMasker	similarity	83641008	83641037	.	+	.	Name=Simple_repeat;Target=(AGAAA)n 1 30;	GhYABBY5_At	gene_region
A01	RepeatMasker	similarity	83643652	83643858	.	+	.	Name=Unspecified;Target=rnd-2_family-14 2 216;	GhYABBY5_At	gene_region
A01	RepeatMasker	similarity	83645836	83645867	.	+	.	Name=Simple_repeat;Target=(CCATC)n 1 32;	GhYABBY5_At	gene_region
A01	RepeatMasker	similarity	83646329	83647151	.	-	.	Name=LTR/Copia;Target=Copia-74_ALY-I 3066 3889;	GhYABBY5_At	upstream
A01	RepeatMasker	similarity	83647527	83648034	.	-	.	Name=LTR/Copia;Target=Copia-74_ALY-I 1593 2314;	GhYABBY5_At	upstream
A01	RepeatMasker	similarity	83649973	83650319	.	-	.	Name=Unspecified;Target=rnd-2_family-20 6295 6642;	GhYABBY5_At	upstream
A01	RepeatMasker	similarity	83650343	83650522	.	-	.	Name=Unspecified;Target=rnd-2_family-20 6273 6452;	GhYABBY5_At	upstream
A01	RepeatMasker	similarity	83651756	83651899	.	-	.	Name=Unspecified;Target=rnd-2_family-20 8414 8550;	GhYABBY5_At	upstream
A01	RepeatMasker	similarity	83655222	83655267	.	+	.	Name=Simple_repeat;Target=(ATTCT)n 1 46;	GhYABBY5_At	upstream
A01	RepeatMasker	similarity	83655518	83655682	.	+	.	Name=Unspecified;Target=rnd-2_family-20 8462 8636;	GhYABBY5_At	upstream
A09	RepeatMasker	similarity	59165377	59165934	.	+	.	Name=Unspecified;Target=rnd-2_family-9 2214 2739;	GhYABBY7_At	upstream
A09	RepeatMasker	similarity	59167889	59167926	.	+	.	Name=Simple_repeat;Target=(TTG)n 1 39;	GhYABBY7_At	upstream
A09	RepeatMasker	similarity	59168162	59168832	.	-	.	Name=Unspecified;Target=rnd-2_family-9 2068 2771;	GhYABBY7_At	upstream
A09	RepeatMasker	similarity	59168998	59169519	.	-	.	Name=Unspecified;Target=rnd-2_family-9 1303 1829;	GhYABBY7_At	upstream
A09	RepeatMasker	similarity	59169526	59169934	.	+	.	Name=Unspecified;Target=rnd-2_family-9 684 1090;	GhYABBY7_At	upstream
A09	RepeatMasker	similarity	59170232	59170648	.	+	.	Name=Unspecified;Target=rnd-2_family-9 1104 1519;	GhYABBY7_At	upstream
A09	RepeatMasker	similarity	59172621	59172682	.	+	.	Name=Simple_repeat;Target=(ATTTT)n 1 61;	GhYABBY7_At	upstream
A09	RepeatMasker	similarity	59174023	59174055	.	+	.	Name=Simple_repeat;Target=(ATTT)n 1 33;	GhYABBY7_At	upstream
A09	RepeatMasker	similarity	59175625	59175679	.	-	.	Name=RC/Helitron;Target=Helitron-3_ALy 6156 6210;	GhYABBY7_At	gene_region
A09	RepeatMasker	similarity	59179090	59179119	.	+	.	Name=Simple_repeat;Target=(ATTTTTT)n 1 30;	GhYABBY7_At	gene_region
A09	RepeatMasker	similarity	59179196	59179250	.	+	.	Name=Low_complexity;Target=A-rich 1 53;	GhYABBY7_At	gene_region
A09	RepeatMasker	similarity	59182216	59182272	.	+	.	Name=Low_complexity;Target=A-rich 1 61;	GhYABBY7_At	downstream
A09	RepeatMasker	similarity	59182570	59182605	.	+	.	Name=Simple_repeat;Target=(AC)n 1 36;	GhYABBY7_At	downstream
A09	RepeatMasker	similarity	59183517	59183543	.	+	.	Name=Simple_repeat;Target=(ATAT)n 1 28;	GhYABBY7_At	downstream
A09	RepeatMasker	similarity	59184216	59184268	.	+	.	Name=Low_complexity;Target=A-rich 1 53;	GhYABBY7_At	downstream
A09	RepeatMasker	similarity	59184399	59184456	.	+	.	Name=Simple_repeat;Target=(CT)n 1 56;	GhYABBY7_At	downstream
A09	RepeatMasker	similarity	59185518	59185539	.	+	.	Name=Simple_repeat;Target=(T)n 1 22;	GhYABBY7_At	downstream
A09	RepeatMasker	similarity	59187944	59187960	.	+	.	Name=Simple_repeat;Target=(TAA)n 1 17;	GhYABBY7_At	downstream
A09	RepeatMasker	similarity	59189193	59189238	.	+	.	Name=Low_complexity;Target=GA-rich 1 48;	GhYABBY7_At	downstream
A07	RepeatMasker	similarity	34498803	34498873	.	-	.	Name=Unspecified;Target=rnd-2_family-20 60 130;	GhYABBY3_At	upstream
A07	RepeatMasker	similarity	34499321	34499949	.	-	.	Name=Unspecified;Target=rnd-2_family-20 5282 5910;	GhYABBY3_At	upstream
A07	RepeatMasker	similarity	34503710	34503757	.	+	.	Name=Simple_repeat;Target=(TATATAG)n 1 50;	GhYABBY3_At	upstream
A07	RepeatMasker	similarity	34504410	34504444	.	+	.	Name=Simple_repeat;Target=(TTA)n 1 35;	GhYABBY3_At	upstream
A07	RepeatMasker	similarity	34504612	34504654	.	+	.	Name=Simple_repeat;Target=(AATATTG)n 1 44;	GhYABBY3_At	upstream
A07	RepeatMasker	similarity	34504701	34504761	.	+	.	Name=Simple_repeat;Target=(AT)n 1 60;	GhYABBY3_At	upstream
A07	RepeatMasker	similarity	34504763	34504959	.	+	.	Name=DNA;Target=ATREP18 1256 1449;	GhYABBY3_At	upstream
A07	RepeatMasker	similarity	34504763	34504955	.	+	.	Name=Simple_repeat;Target=(TTTAGGG)n 1 189;	GhYABBY3_At	upstream
A07	RepeatMasker	similarity	34505173	34505247	.	+	.	Name=Low_complexity;Target=A-rich 1 76;	GhYABBY3_At	upstream
A07	RepeatMasker	similarity	34505433	34505517	.	+	.	Name=Unspecified;Target=rnd-2_family-20 8461 8547;	GhYABBY3_At	upstream
A07	RepeatMasker	similarity	34506469	34506566	.	+	.	Name=Unspecified;Target=rnd-2_family-20 8456 8555;	GhYABBY3_At	upstream
A07	RepeatMasker	similarity	34507194	34507248	.	+	.	Name=Simple_repeat;Target=(ATAT)n 1 57;	GhYABBY3_At	upstream
A07	RepeatMasker	similarity	34507806	34507844	.	+	.	Name=Simple_repeat;Target=(TC)n 1 39;	GhYABBY3_At	upstream
A07	RepeatMasker	similarity	34508187	34508244	.	+	.	Name=Simple_repeat;Target=(ATCA)n 1 58;	GhYABBY3_At	upstream
A07	RepeatMasker	similarity	34508229	34508265	.	+	.	Name=Simple_repeat;Target=(AAAGAA)n 1 36;	GhYABBY3_At	upstream
A07	RepeatMasker	similarity	34508230	34508249	.	+	.	Name=Simple_repeat;Target=(AAT)n 1 20;	GhYABBY3_At	upstream
A07	RepeatMasker	similarity	34508250	34508265	.	+	.	Name=Low_complexity;Target=A-rich 2 36;	GhYABBY3_At	upstream
A07	RepeatMasker	similarity	34509196	34509225	.	+	.	Name=Simple_repeat;Target=(T)n 1 30;	GhYABBY3_At	gene_region
A07	RepeatMasker	similarity	34509626	34509652	.	+	.	Name=Simple_repeat;Target=(ATG)n 1 28;	GhYABBY3_At	gene_region
A07	RepeatMasker	similarity	34509650	34509668	.	+	.	Name=Simple_repeat;Target=(AG)n 1 19;	GhYABBY3_At	gene_region
A07	RepeatMasker	similarity	34510056	34510115	.	+	.	Name=Simple_repeat;Target=(TTCCT)n 1 61;	GhYABBY3_At	gene_region
A07	RepeatMasker	similarity	34511259	34511323	.	+	.	Name=Simple_repeat;Target=(AAC)n 1 67;	GhYABBY3_At	downstream
A07	RepeatMasker	similarity	34511980	34512082	.	+	.	Name=Simple_repeat;Target=(AAAATAA)n 1 103;	GhYABBY3_At	downstream
A07	RepeatMasker	similarity	34511980	34511996	.	+	.	Name=Low_complexity;Target=A-rich 1 40;	GhYABBY3_At	downstream
A07	RepeatMasker	similarity	34511997	34512058	.	+	.	Name=Simple_repeat;Target=(AT)n 1 63;	GhYABBY3_At	downstream
A07	RepeatMasker	similarity	34512059	34512082	.	+	.	Name=Low_complexity;Target=A-rich 41 103;	GhYABBY3_At	downstream
A07	RepeatMasker	similarity	34513198	34513336	.	+	.	Name=Simple_repeat;Target=(ATTT)n 1 139;	GhYABBY3_At	downstream
A07	RepeatMasker	similarity	34513633	34513681	.	+	.	Name=Simple_repeat;Target=(TTTTTG)n 1 47;	GhYABBY3_At	downstream
A07	RepeatMasker	similarity	34514710	34514793	.	+	.	Name=Simple_repeat;Target=(CCCAAA)n 1 84;	GhYABBY3_At	downstream
A07	RepeatMasker	similarity	34514710	34514801	.	+	.	Name=Low_complexity;Target=A-rich 1 93;	GhYABBY3_At	downstream
A07	RepeatMasker	similarity	34514715	34514801	.	+	.	Name=Simple_repeat;Target=(CCAAAAC)n 1 89;	GhYABBY3_At	downstream
A07	RepeatMasker	similarity	34519939	34519973	.	+	.	Name=Simple_repeat;Target=(TTGCA)n 1 36;	GhYABBY3_At	downstream
A07	RepeatMasker	similarity	34520099	34520143	.	+	.	Name=Low_complexity;Target=A-rich 1 45;	GhYABBY3_At	downstream
D02	RepeatMasker	similarity	42984718	42984743	.	+	.	Name=Simple_repeat;Target=(AT)n 1 26;	GhYABBY6_Dt	upstream
D02	RepeatMasker	similarity	42985289	42985370	.	+	.	Name=Simple_repeat;Target=(TTTTTAA)n 1 77;	GhYABBY6_Dt	upstream
D02	RepeatMasker	similarity	42985755	42985839	.	+	.	Name=Simple_repeat;Target=(TTAA)n 1 86;	GhYABBY6_Dt	upstream
D02	RepeatMasker	similarity	42988290	42988526	.	-	.	Name=Unspecified;Target=rnd-2_family-20 6407 6643;	GhYABBY6_Dt	upstream
D02	RepeatMasker	similarity	42991291	42991347	.	+	.	Name=Unspecified;Target=rnd-2_family-20 8490 8547;	GhYABBY6_Dt	upstream
D02	RepeatMasker	similarity	42992136	42992170	.	+	.	Name=Simple_repeat;Target=(TATT)n 1 34;	GhYABBY6_Dt	upstream
D02	RepeatMasker	similarity	42992285	42992345	.	+	.	Name=Simple_repeat;Target=(ATA)n 1 57;	GhYABBY6_Dt	upstream
D02	RepeatMasker	similarity	42993455	42993498	.	+	.	Name=Simple_repeat;Target=(TAATT)n 1 46;	GhYABBY6_Dt	upstream
D02	RepeatMasker	similarity	42994203	42994284	.	+	.	Name=Low_complexity;Target=A-rich 1 90;	GhYABBY6_Dt	upstream
D02	RepeatMasker	similarity	42995420	42995436	.	+	.	Name=Simple_repeat;Target=(TA)n 1 17;	GhYABBY6_Dt	gene_region
D02	RepeatMasker	similarity	42998743	42999073	.	+	.	Name=LTR/Copia;Target=Copia-92_ALY-I 4492 4824;	GhYABBY6_Dt	downstream
D02	RepeatMasker	similarity	42998922	42998955	.	+	.	Name=Simple_repeat;Target=(TTGCAA)n 1 33;	GhYABBY6_Dt	downstream
D02	RepeatMasker	similarity	43000765	43002243	.	-	.	Name=Unspecified;Target=rnd-2_family-106 1 1480;	GhYABBY6_Dt	downstream
D02	RepeatMasker	similarity	43001358	43001397	.	+	.	Name=Simple_repeat;Target=(TTAGTT)n 1 39;	GhYABBY6_Dt	downstream
D02	RepeatMasker	similarity	43004509	43004569	.	+	.	Name=Simple_repeat;Target=(ACATTC)n 1 61;	GhYABBY6_Dt	downstream
D02	RepeatMasker	similarity	43005506	43005739	.	-	.	Name=Unspecified;Target=rnd-2_family-330 8310 8543;	GhYABBY6_Dt	downstream
A06	RepeatMasker	similarity	8975254	8975287	.	+	.	Name=Low_complexity;Target=A-rich 1 33;	GhYABBY12_At	upstream
A06	RepeatMasker	similarity	8975636	8975666	.	+	.	Name=Simple_repeat;Target=(TTTAA)n 1 30;	GhYABBY12_At	upstream
A06	RepeatMasker	similarity	8976317	8976824	.	-	.	Name=LTR/Copia;Target=ATCopia46_I-int 3622 4133;	GhYABBY12_At	upstream
A06	RepeatMasker	similarity	8976618	8976965	.	-	.	Name=LTR/Copia;Target=Copia-90_ALY-I 3711 4058;	GhYABBY12_At	upstream
A06	RepeatMasker	similarity	8976951	8977640	.	-	.	Name=LTR/Copia;Target=ATCopia46_I-int 2781 3588;	GhYABBY12_At	upstream
A06	RepeatMasker	similarity	8977794	8979020	.	+	.	Name=Unspecified;Target=rnd-2_family-330 7232 8524;	GhYABBY12_At	upstream
A06	RepeatMasker	similarity	8979326	8979550	.	-	.	Name=LTR/Copia;Target=ATCopia5I 2140 2365;	GhYABBY12_At	upstream
A06	RepeatMasker	similarity	8979678	8979847	.	-	.	Name=LTR/Copia;Target=ATCopia46_I-int 2258 2337;	GhYABBY12_At	upstream
A06	RepeatMasker	similarity	8982926	8982965	.	+	.	Name=Simple_repeat;Target=(AATTTAA)n 1 40;	GhYABBY12_At	upstream
A06	RepeatMasker	similarity	8984774	8984813	.	+	.	Name=Simple_repeat;Target=(TA)n 1 42;	GhYABBY12_At	upstream
A06	RepeatMasker	similarity	8985185	8985222	.	+	.	Name=Simple_repeat;Target=(TTTTCT)n 1 38;	GhYABBY12_At	gene_region
A06	RepeatMasker	similarity	8985187	8985222	.	+	.	Name=Simple_repeat;Target=(TTTTCT)n 1 36;	GhYABBY12_At	gene_region
A06	RepeatMasker	similarity	8985240	8985264	.	+	.	Name=Simple_repeat;Target=(TTAT)n 1 26;	GhYABBY12_At	gene_region
A06	RepeatMasker	similarity	8987834	8987958	.	-	.	Name=LTR/Copia;Target=Copia-77_ALY-I 5378 5500;	GhYABBY12_At	downstream
A06	RepeatMasker	similarity	8988184	8988458	.	-	.	Name=LTR/Copia;Target=ATCopia28_I-int 1939 2889;	GhYABBY12_At	downstream
A06	RepeatMasker	similarity	8988459	8989129	.	-	.	Name=LTR/Copia;Target=ATCopia29_I-int 1331 2006;	GhYABBY12_At	downstream
A06	RepeatMasker	similarity	8989132	8989175	.	+	.	Name=Simple_repeat;Target=(ATCAA)n 1 43;	GhYABBY12_At	downstream
A06	RepeatMasker	similarity	8989441	8990285	.	-	.	Name=LTR/Copia;Target=ATCopia29_I-int 364 1242;	GhYABBY12_At	downstream
A06	RepeatMasker	similarity	8990831	8990962	.	-	.	Name=LTR/Copia;Target=ATCopia28_I-int 1584 1709;	GhYABBY12_At	downstream
A06	RepeatMasker	similarity	8992084	8992115	.	+	.	Name=Simple_repeat;Target=(T)n 1 32;	GhYABBY12_At	downstream
A06	RepeatMasker	similarity	8992518	8992883	.	-	.	Name=LTR/Copia;Target=ATCopia28_I-int 1027 1388;	GhYABBY12_At	downstream
A06	RepeatMasker	similarity	8993621	8993718	.	+	.	Name=Simple_repeat;Target=(ATAATT)n 1 98;	GhYABBY12_At	downstream
A06	RepeatMasker	similarity	8993621	8993702	.	+	.	Name=Simple_repeat;Target=(AATT)n 1 77;	GhYABBY12_At	downstream
A06	RepeatMasker	similarity	8993622	8993718	.	+	.	Name=Simple_repeat;Target=(ATAATT)n 1 97;	GhYABBY12_At	downstream
A06	RepeatMasker	similarity	8993909	8994080	.	+	.	Name=Unspecified;Target=rnd-2_family-9 690 853;	GhYABBY12_At	downstream
A06	RepeatMasker	similarity	8994408	8994436	.	+	.	Name=Simple_repeat;Target=(TTTTC)n 1 29;	GhYABBY12_At	downstream
A06	RepeatMasker	similarity	8995308	8996938	.	-	.	Name=Unspecified;Target=rnd-2_family-9 689 2294;	GhYABBY12_At	downstream
A06	RepeatMasker	similarity	8995679	8995767	.	+	.	Name=Simple_repeat;Target=(TTCATT)n 1 86;	GhYABBY12_At	downstream
D12	RepeatMasker	similarity	54754202	54754318	.	+	.	Name=Unspecified;Target=rnd-2_family-20 8383 8502;	GhYABBY9_Dt	upstream
D12	RepeatMasker	similarity	54755634	54755803	.	+	.	Name=Simple_repeat;Target=(AATTCG)n 1 178;	GhYABBY9_Dt	upstream
D12	RepeatMasker	similarity	54756059	54756098	.	+	.	Name=Simple_repeat;Target=(TCCCA)n 1 39;	GhYABBY9_Dt	upstream
D12	RepeatMasker	similarity	54756595	54756618	.	+	.	Name=Simple_repeat;Target=(TAAA)n 1 25;	GhYABBY9_Dt	upstream
D12	RepeatMasker	similarity	54756595	54756641	.	+	.	Name=Simple_repeat;Target=(TAAA)n 1 48;	GhYABBY9_Dt	upstream
D12	RepeatMasker	similarity	54756598	54756641	.	+	.	Name=Simple_repeat;Target=(ATAAATTA)n 1 44;	GhYABBY9_Dt	upstream
D12	RepeatMasker	similarity	54756736	54756865	.	+	.	Name=Simple_repeat;Target=(ATTCG)n 4 120;	GhYABBY9_Dt	upstream
D12	RepeatMasker	similarity	54759686	54759734	.	+	.	Name=Simple_repeat;Target=(GTTATAT)n 1 48;	GhYABBY9_Dt	upstream
D12	RepeatMasker	similarity	54761397	54761431	.	+	.	Name=Simple_repeat;Target=(GATGGT)n 1 35;	GhYABBY9_Dt	upstream
D12	RepeatMasker	similarity	54762239	54762317	.	+	.	Name=Simple_repeat;Target=(TCTC)n 1 82;	GhYABBY9_Dt	upstream
D12	RepeatMasker	similarity	54762366	54762417	.	+	.	Name=Simple_repeat;Target=(TCAA)n 1 49;	GhYABBY9_Dt	upstream
D12	RepeatMasker	similarity	54762949	54762974	.	+	.	Name=Simple_repeat;Target=(TTA)n 1 26;	GhYABBY9_Dt	gene_region
D12	RepeatMasker	similarity	54764640	54764680	.	+	.	Name=Simple_repeat;Target=(TTC)n 1 41;	GhYABBY9_Dt	downstream
D12	RepeatMasker	similarity	54766712	54766749	.	+	.	Name=Simple_repeat;Target=(CTTGGA)n 1 39;	GhYABBY9_Dt	downstream
D12	RepeatMasker	similarity	54767359	54767393	.	+	.	Name=Simple_repeat;Target=(TTTAAT)n 1 35;	GhYABBY9_Dt	downstream
D12	RepeatMasker	similarity	54767604	54767657	.	+	.	Name=Low_complexity;Target=A-rich 1 53;	GhYABBY9_Dt	downstream
D12	RepeatMasker	similarity	54768342	54768398	.	+	.	Name=Simple_repeat;Target=(TAGT)n 1 58;	GhYABBY9_Dt	downstream
D12	RepeatMasker	similarity	54770966	54771320	.	+	.	Name=LTR/Copia;Target=Copia-57_ALY-I 2932 3286;	GhYABBY9_Dt	downstream
D12	RepeatMasker	similarity	54771047	54771380	.	+	.	Name=LTR/Copia;Target=Copia-82_ALY-I 2864 3421;	GhYABBY9_Dt	downstream
D12	RepeatMasker	similarity	54771610	54771727	.	-	.	Name=Unspecified;Target=rnd-2_family-20 8383 8501;	GhYABBY9_Dt	downstream
D12	RepeatMasker	similarity	54772280	54772414	.	+	.	Name=Unspecified;Target=rnd-2_family-20 6257 6387;	GhYABBY9_Dt	downstream
D12	RepeatMasker	similarity	54772499	54772844	.	+	.	Name=Unspecified;Target=rnd-2_family-20 6296 6641;	GhYABBY9_Dt	downstream
D12	RepeatMasker	similarity	54772900	54772934	.	+	.	Name=Simple_repeat;Target=(AATTATT)n 1 37;	GhYABBY9_Dt	downstream
D07	RepeatMasker	similarity	25353967	25354015	.	+	.	Name=Simple_repeat;Target=(TTCATT)n 1 49;	GhYABBY3_Dt	upstream
D07	RepeatMasker	similarity	25354359	25354818	.	+	.	Name=Unspecified;Target=rnd-2_family-20 9530 9990;	GhYABBY3_Dt	upstream
D07	RepeatMasker	similarity	25354365	25354589	.	-	.	Name=LTR/Gypsy;Target=ATGP2-I 3814 4041;	GhYABBY3_Dt	upstream
D07	RepeatMasker	similarity	25354845	25354971	.	+	.	Name=Unspecified;Target=rnd-2_family-20 10398 10525;	GhYABBY3_Dt	upstream
D07	RepeatMasker	similarity	25354981	25355027	.	-	.	Name=LTR/Gypsy;Target=ATGP3I 2552 2598;	GhYABBY3_Dt	upstream
D07	RepeatMasker	similarity	25354987	25355264	.	+	.	Name=Unspecified;Target=rnd-2_family-20 10597 10875;	GhYABBY3_Dt	upstream
D07	RepeatMasker	similarity	25355259	25356347	.	+	.	Name=Unspecified;Target=rnd-2_family-20 11110 12215;	GhYABBY3_Dt	upstream
D07	RepeatMasker	similarity	25355277	25355524	.	-	.	Name=LTR/Gypsy;Target=ATGP8I 2235 2483;	GhYABBY3_Dt	upstream
D07	RepeatMasker	similarity	25356619	25356700	.	+	.	Name=Low_complexity;Target=A-rich 1 76;	GhYABBY3_Dt	upstream
D07	RepeatMasker	similarity	25356720	25356795	.	+	.	Name=Simple_repeat;Target=(AATTCGGTT)n 1 76;	GhYABBY3_Dt	upstream
D07	RepeatMasker	similarity	25357237	25357457	.	+	.	Name=Unspecified;Target=rnd-2_family-20 12492 12721;	GhYABBY3_Dt	upstream
D07	RepeatMasker	similarity	25357283	25357666	.	-	.	Name=Unspecified;Target=rnd-2_family-20 899 1290;	GhYABBY3_Dt	upstream
D07	RepeatMasker	similarity	25358068	25358137	.	-	.	Name=Unspecified;Target=rnd-2_family-20 62 130;	GhYABBY3_Dt	upstream
D07	RepeatMasker	similarity	25359393	25359427	.	+	.	Name=Simple_repeat;Target=(TCAAT)n 1 35;	GhYABBY3_Dt	upstream
D07	RepeatMasker	similarity	25359440	25359491	.	+	.	Name=Simple_repeat;Target=(ACACAT)n 1 51;	GhYABBY3_Dt	upstream
D07	RepeatMasker	similarity	25360081	25360122	.	+	.	Name=Simple_repeat;Target=(TTTCAA)n 1 41;	GhYABBY3_Dt	upstream
D07	RepeatMasker	similarity	25360952	25361058	.	+	.	Name=Unspecified;Target=rnd-2_family-20 8456 8556;	GhYABBY3_Dt	upstream
D07	RepeatMasker	similarity	25362208	25362257	.	+	.	Name=Simple_repeat;Target=(TTTAA)n 1 51;	GhYABBY3_Dt	upstream
D07	RepeatMasker	similarity	25362208	25362236	.	+	.	Name=Simple_repeat;Target=(TTTAA)n 1 30;	GhYABBY3_Dt	upstream
D07	RepeatMasker	similarity	25362219	25362257	.	+	.	Name=Simple_repeat;Target=(TAAATTT)n 1 37;	GhYABBY3_Dt	upstream
D07	RepeatMasker	similarity	25362651	25362676	.	+	.	Name=Simple_repeat;Target=(TTAA)n 1 24;	GhYABBY3_Dt	upstream
D07	RepeatMasker	similarity	25363236	25363253	.	+	.	Name=Simple_repeat;Target=(CT)n 1 18;	GhYABBY3_Dt	upstream
D07	RepeatMasker	similarity	25363594	25363621	.	+	.	Name=Simple_repeat;Target=(ATCA)n 1 27;	GhYABBY3_Dt	upstream
D07	RepeatMasker	similarity	25363637	25363662	.	+	.	Name=Simple_repeat;Target=(AAT)n 1 26;	GhYABBY3_Dt	upstream
D07	RepeatMasker	similarity	25363873	25363897	.	+	.	Name=Simple_repeat;Target=(TGT)n 1 25;	GhYABBY3_Dt	gene_region
D07	RepeatMasker	similarity	25365036	25365062	.	+	.	Name=Simple_repeat;Target=(ATG)n 1 28;	GhYABBY3_Dt	gene_region
D07	RepeatMasker	similarity	25365459	25365518	.	+	.	Name=Simple_repeat;Target=(TTCCT)n 1 61;	GhYABBY3_Dt	gene_region
D07	RepeatMasker	similarity	25366635	25366698	.	+	.	Name=Simple_repeat;Target=(AAC)n 1 67;	GhYABBY3_Dt	downstream
D07	RepeatMasker	similarity	25368487	25368583	.	+	.	Name=Simple_repeat;Target=(TTATTTA)n 1 97;	GhYABBY3_Dt	downstream
D07	RepeatMasker	similarity	25368652	25368692	.	+	.	Name=Simple_repeat;Target=(ATGAAC)n 1 44;	GhYABBY3_Dt	downstream
D07	RepeatMasker	similarity	25368738	25368786	.	+	.	Name=Simple_repeat;Target=(AACA)n 1 48;	GhYABBY3_Dt	downstream
D05	RepeatMasker	similarity	52506092	52506175	.	+	.	Name=Simple_repeat;Target=(TTATT)n 1 82;	GhYABBY11_Dt	upstream
D05	RepeatMasker	similarity	52506409	52506446	.	+	.	Name=Simple_repeat;Target=(ATTTACA)n 1 36;	GhYABBY11_Dt	upstream
D05	RepeatMasker	similarity	52506862	52506936	.	-	.	Name=LTR/Copia;Target=ATCopia29_I-int 5436 5505;	GhYABBY11_Dt	upstream
D05	RepeatMasker	similarity	52506944	52507023	.	-	.	Name=LTR/Gypsy;Target=Gypsy-13_ALY-LTR 227 305;	GhYABBY11_Dt	upstream
D05	RepeatMasker	similarity	52506958	52507060	.	-	.	Name=LTR/Copia;Target=ATCopia29_I-int 4558 4659;	GhYABBY11_Dt	upstream
D05	RepeatMasker	similarity	52507315	52509040	.	-	.	Name=LTR/Copia;Target=ATCopia29_I-int 402 3370;	GhYABBY11_Dt	upstream
D05	RepeatMasker	similarity	52507634	52507686	.	+	.	Name=Simple_repeat;Target=(TATT)n 1 52;	GhYABBY11_Dt	upstream
D05	RepeatMasker	similarity	52509237	52509296	.	+	.	Name=tRNA;Target=tRNA-Pro_OS 1 60;	GhYABBY11_Dt	upstream
D05	RepeatMasker	similarity	52510068	52510108	.	+	.	Name=Simple_repeat;Target=(TTCTTT)n 1 41;	GhYABBY11_Dt	upstream
D05	RepeatMasker	similarity	52510368	52510409	.	-	.	Name=Unspecified;Target=rnd-2_family-20 8338 8379;	GhYABBY11_Dt	upstream
D05	RepeatMasker	similarity	52510990	52511030	.	+	.	Name=Simple_repeat;Target=(CAGATAT)n 1 43;	GhYABBY11_Dt	upstream
D05	RepeatMasker	similarity	52512134	52512168	.	+	.	Name=Low_complexity;Target=A-rich 1 35;	GhYABBY11_Dt	upstream
D05	RepeatMasker	similarity	52513083	52514036	.	+	.	Name=Unspecified;Target=rnd-2_family-330 7231 8178;	GhYABBY11_Dt	upstream
D05	RepeatMasker	similarity	52513183	52513252	.	+	.	Name=Simple_repeat;Target=(TAAT)n 1 67;	GhYABBY11_Dt	upstream
D05	RepeatMasker	similarity	52514080	52514315	.	+	.	Name=Unspecified;Target=rnd-2_family-330 51 287;	GhYABBY11_Dt	upstream
D05	RepeatMasker	similarity	52516393	52516420	.	+	.	Name=Simple_repeat;Target=(A)n 1 28;	GhYABBY11_Dt	gene_region
D05	RepeatMasker	similarity	52517477	52517522	.	+	.	Name=Simple_repeat;Target=(AGTATTT)n 1 45;	GhYABBY11_Dt	gene_region
D05	RepeatMasker	similarity	52520218	52520255	.	+	.	Name=Simple_repeat;Target=(TTAT)n 1 37;	GhYABBY11_Dt	downstream
D05	RepeatMasker	similarity	52521411	52521441	.	+	.	Name=Low_complexity;Target=A-rich 1 29;	GhYABBY11_Dt	downstream
D05	RepeatMasker	similarity	52522680	52522706	.	+	.	Name=Simple_repeat;Target=(TAT)n 1 28;	GhYABBY11_Dt	downstream
D05	RepeatMasker	similarity	52522719	52522756	.	+	.	Name=Simple_repeat;Target=(TAT)n 1 38;	GhYABBY11_Dt	downstream
D05	RepeatMasker	similarity	52524380	52524405	.	+	.	Name=Simple_repeat;Target=(TTA)n 1 24;	GhYABBY11_Dt	downstream
D11	RepeatMasker	similarity	7271958	7271997	.	+	.	Name=Low_complexity;Target=A-rich 1 40;	GhYABBY8_Dt	downstream
D11	RepeatMasker	similarity	7271965	7271993	.	+	.	Name=Simple_repeat;Target=(A)n 1 29;	GhYABBY8_Dt	downstream
D11	RepeatMasker	similarity	7272812	7272865	.	+	.	Name=Low_complexity;Target=A-rich 1 55;	GhYABBY8_Dt	downstream
D11	RepeatMasker	similarity	7276408	7276446	.	+	.	Name=Low_complexity;Target=A-rich 1 38;	GhYABBY8_Dt	downstream
D11	RepeatMasker	similarity	7277841	7277866	.	+	.	Name=Simple_repeat;Target=(TCTCT)n 1 26;	GhYABBY8_Dt	downstream
D11	RepeatMasker	similarity	7277909	7277946	.	+	.	Name=Simple_repeat;Target=(CCT)n 1 38;	GhYABBY8_Dt	downstream
D11	RepeatMasker	similarity	7280716	7280758	.	+	.	Name=Simple_repeat;Target=(TTGA)n 1 42;	GhYABBY8_Dt	upstream
D11	RepeatMasker	similarity	7280883	7280929	.	+	.	Name=Simple_repeat;Target=(TC)n 1 47;	GhYABBY8_Dt	upstream
D11	RepeatMasker	similarity	7283800	7283849	.	+	.	Name=Low_complexity;Target=A-rich 1 49;	GhYABBY8_Dt	upstream
D11	RepeatMasker	similarity	7289801	7289822	.	+	.	Name=Simple_repeat;Target=(C)n 1 22;	GhYABBY8_Dt	upstream
D11	RepeatMasker	similarity	7289916	7289950	.	+	.	Name=Low_complexity;Target=A-rich 1 33;	GhYABBY8_Dt	upstream
D11	RepeatMasker	similarity	7289916	7289948	.	+	.	Name=Simple_repeat;Target=(AACAAA)n 1 32;	GhYABBY8_Dt	upstream
D11	RepeatMasker	similarity	7289932	7289950	.	+	.	Name=Simple_repeat;Target=(AAT)n 1 19;	GhYABBY8_Dt	upstream
A01	RepeatMasker	similarity	5543894	5544534	.	+	.	Name=Unspecified;Target=rnd-2_family-9 861 1517;	GhYABBY4_At	upstream
A01	RepeatMasker	similarity	5544644	5544695	.	+	.	Name=Low_complexity;Target=A-rich 1 49;	GhYABBY4_At	upstream
A01	RepeatMasker	similarity	5545922	5545972	.	+	.	Name=Simple_repeat;Target=(TTATT)n 1 52;	GhYABBY4_At	upstream
A01	RepeatMasker	similarity	5546116	5546182	.	+	.	Name=Simple_repeat;Target=(ATTATA)n 1 67;	GhYABBY4_At	upstream
A01	RepeatMasker	similarity	5546318	5546359	.	+	.	Name=Low_complexity;Target=A-rich 1 43;	GhYABBY4_At	upstream
A01	RepeatMasker	similarity	5547085	5547134	.	+	.	Name=Simple_repeat;Target=(TTAA)n 1 51;	GhYABBY4_At	upstream
A01	RepeatMasker	similarity	5549384	5549402	.	+	.	Name=Simple_repeat;Target=(A)n 1 19;	GhYABBY4_At	upstream
A01	RepeatMasker	similarity	5550701	5550748	.	+	.	Name=Simple_repeat;Target=(TATTTGA)n 1 49;	GhYABBY4_At	upstream
A01	RepeatMasker	similarity	5551210	5551234	.	+	.	Name=Simple_repeat;Target=(TAAA)n 1 26;	GhYABBY4_At	upstream
A01	RepeatMasker	similarity	5551946	5551985	.	+	.	Name=Simple_repeat;Target=(TTAT)n 1 39;	GhYABBY4_At	upstream
A01	RepeatMasker	similarity	5552296	5552327	.	+	.	Name=Low_complexity;Target=A-rich 1 32;	GhYABBY4_At	upstream
A01	RepeatMasker	similarity	5552606	5552630	.	+	.	Name=Simple_repeat;Target=(AGA)n 1 25;	GhYABBY4_At	upstream
A01	RepeatMasker	similarity	5553057	5553092	.	+	.	Name=Simple_repeat;Target=(TTTCTT)n 1 36;	GhYABBY4_At	upstream
A01	RepeatMasker	similarity	5554863	5554908	.	+	.	Name=Simple_repeat;Target=(TA)n 1 47;	GhYABBY4_At	gene_region
A01	RepeatMasker	similarity	5555007	5555035	.	+	.	Name=Simple_repeat;Target=(TTCT)n 1 30;	GhYABBY4_At	gene_region
A01	RepeatMasker	similarity	5555752	5555793	.	+	.	Name=Simple_repeat;Target=(ATTTTA)n 1 43;	GhYABBY4_At	gene_region
A01	RepeatMasker	similarity	5556719	5556759	.	+	.	Name=Simple_repeat;Target=(TA)n 1 43;	GhYABBY4_At	downstream
A01	RepeatMasker	similarity	5556722	5556784	.	-	.	Name=LTR/Gypsy;Target=Athila7_I-int 6305 6370;	GhYABBY4_At	downstream
A01	RepeatMasker	similarity	5557548	5557599	.	+	.	Name=Low_complexity;Target=A-rich 1 53;	GhYABBY4_At	downstream
A01	RepeatMasker	similarity	5562518	5562799	.	-	.	Name=Unspecified;Target=rnd-2_family-20 6362 6643;	GhYABBY4_At	downstream
A01	RepeatMasker	similarity	5562893	5563065	.	-	.	Name=Unspecified;Target=rnd-2_family-20 6275 6445;	GhYABBY4_At	downstream
A01	RepeatMasker	similarity	5564770	5564904	.	+	.	Name=Unspecified;Target=rnd-2_family-20 8383 8512;	GhYABBY4_At	downstream
A01	RepeatMasker	similarity	5565145	5565173	.	+	.	Name=Simple_repeat;Target=(TAT)n 1 31;	GhYABBY4_At	downstream
A01	RepeatMasker	similarity	5565680	5566008	.	+	.	Name=Simple_repeat;Target=(TTA)n 1 328;	GhYABBY4_At	downstream
A12	RepeatMasker	similarity	82711857	82711908	.	+	.	Name=Low_complexity;Target=A-rich 1 48;	GhYABBY9_At	upstream
A12	RepeatMasker	similarity	82712417	82712435	.	+	.	Name=Simple_repeat;Target=(A)n 1 19;	GhYABBY9_At	upstream
A12	RepeatMasker	similarity	82718745	82718768	.	+	.	Name=Simple_repeat;Target=(AT)n 1 24;	GhYABBY9_At	upstream
A12	RepeatMasker	similarity	82718745	82718785	.	+	.	Name=Simple_repeat;Target=(ATTT)n 1 39;	GhYABBY9_At	upstream
A12	RepeatMasker	similarity	82718769	82718785	.	+	.	Name=Simple_repeat;Target=(ATTT)n 1 39;	GhYABBY9_At	upstream
A12	RepeatMasker	similarity	82719156	82719195	.	+	.	Name=Low_complexity;Target=A-rich 1 38;	GhYABBY9_At	upstream
A12	RepeatMasker	similarity	82719382	82719447	.	+	.	Name=Simple_repeat;Target=(TTA)n 1 63;	GhYABBY9_At	upstream
A12	RepeatMasker	similarity	82720627	82720661	.	+	.	Name=Simple_repeat;Target=(GATGGT)n 1 35;	GhYABBY9_At	upstream
A12	RepeatMasker	similarity	82721416	82721458	.	+	.	Name=Simple_repeat;Target=(ATGT)n 1 43;	GhYABBY9_At	upstream
A12	RepeatMasker	similarity	82721533	82721614	.	+	.	Name=Simple_repeat;Target=(TC)n 1 84;	GhYABBY9_At	upstream
A12	RepeatMasker	similarity	82721663	82721714	.	+	.	Name=Simple_repeat;Target=(TCAA)n 1 49;	GhYABBY9_At	upstream
A12	RepeatMasker	similarity	82722248	82722279	.	+	.	Name=Simple_repeat;Target=(TTA)n 1 32;	GhYABBY9_At	gene_region
A12	RepeatMasker	similarity	82723926	82723971	.	+	.	Name=Simple_repeat;Target=(TCTCTT)n 1 47;	GhYABBY9_At	downstream
A12	RepeatMasker	similarity	82726250	82726291	.	+	.	Name=Simple_repeat;Target=(ATAATT)n 1 38;	GhYABBY9_At	downstream
A12	RepeatMasker	similarity	82727010	82727055	.	+	.	Name=Simple_repeat;Target=(TTTTAT)n 1 45;	GhYABBY9_At	downstream
A12	RepeatMasker	similarity	82727092	82727123	.	+	.	Name=Simple_repeat;Target=(AAGTAA)n 1 32;	GhYABBY9_At	downstream
A12	RepeatMasker	similarity	82728489	82728527	.	+	.	Name=Simple_repeat;Target=(ATATATT)n 1 39;	GhYABBY9_At	downstream
A12	RepeatMasker	similarity	82728494	82728519	.	+	.	Name=Simple_repeat;Target=(AT)n 1 29;	GhYABBY9_At	downstream
A12	RepeatMasker	similarity	82728520	82728527	.	+	.	Name=Simple_repeat;Target=(ATATATT)n 6 39;	GhYABBY9_At	downstream
A12	RepeatMasker	similarity	82729952	82729997	.	+	.	Name=Simple_repeat;Target=(TAATAC)n 1 46;	GhYABBY9_At	downstream
A12	RepeatMasker	similarity	82730829	82730885	.	+	.	Name=LTR/Copia;Target=Copia-78_ALY-LTR 505 558;	GhYABBY9_At	downstream
A12	RepeatMasker	similarity	82731270	82731362	.	+	.	Name=LTR/Copia;Target=ATCopia34_I-int 58 141;	GhYABBY9_At	downstream
A12	RepeatMasker	similarity	82732075	82733327	.	+	.	Name=LTR/Copia;Target=ATCopia34_I-int 959 2191;	GhYABBY9_At	downstream
A12	RepeatMasker	similarity	82732478	82733338	.	-	.	Name=Unspecified;Target=rnd-2_family-14 2219 3075;	GhYABBY9_At	downstream
A07	RepeatMasker	similarity	3809963	3810016	.	+	.	Name=Low_complexity;Target=A-rich 1 53;	GhYABBY1_At	downstream
A07	RepeatMasker	similarity	3812751	3812792	.	+	.	Name=Low_complexity;Target=A-rich 1 43;	GhYABBY1_At	downstream
A07	RepeatMasker	similarity	3812879	3812970	.	+	.	Name=Low_complexity;Target=A-rich 1 88;	GhYABBY1_At	downstream
A07	RepeatMasker	similarity	3813135	3813200	.	+	.	Name=Simple_repeat;Target=(TACAAG)n 1 68;	GhYABBY1_At	downstream
A07	RepeatMasker	similarity	3813339	3813382	.	+	.	Name=Simple_repeat;Target=(AATATC)n 1 47;	GhYABBY1_At	downstream
A07	RepeatMasker	similarity	3814833	3814857	.	+	.	Name=Simple_repeat;Target=(TTAAT)n 1 27;	GhYABBY1_At	downstream
A07	RepeatMasker	similarity	3815358	3815415	.	+	.	Name=Simple_repeat;Target=(TATTAA)n 1 57;	GhYABBY1_At	downstream
A07	RepeatMasker	similarity	3815977	3816018	.	+	.	Name=Low_complexity;Target=A-rich 1 45;	GhYABBY1_At	downstream
A07	RepeatMasker	similarity	3816925	3816965	.	+	.	Name=Low_complexity;Target=A-rich 1 39;	GhYABBY1_At	downstream
A07	RepeatMasker	similarity	3818202	3818221	.	+	.	Name=Simple_repeat;Target=(AG)n 1 20;	GhYABBY1_At	downstream
A07	RepeatMasker	similarity	3819388	3819404	.	+	.	Name=Simple_repeat;Target=(TC)n 1 17;	GhYABBY1_At	gene_region
A07	RepeatMasker	similarity	3820190	3820207	.	+	.	Name=Simple_repeat;Target=(TC)n 1 18;	GhYABBY1_At	gene_region
A07	RepeatMasker	similarity	3820878	3820930	.	+	.	Name=Low_complexity;Target=GA-rich 1 56;	GhYABBY1_At	upstream
A07	RepeatMasker	similarity	3822986	3823018	.	+	.	Name=Unspecified;Target=rnd-2_family-20 95 127;	GhYABBY1_At	upstream
A07	RepeatMasker	similarity	3823864	3823946	.	-	.	Name=Unspecified;Target=rnd-2_family-20 43 125;	GhYABBY1_At	upstream
A07	RepeatMasker	similarity	3824244	3824315	.	+	.	Name=Low_complexity;Target=A-rich 1 70;	GhYABBY1_At	upstream
A07	RepeatMasker	similarity	3824577	3824632	.	+	.	Name=Simple_repeat;Target=(AATACA)n 1 57;	GhYABBY1_At	upstream
A07	RepeatMasker	similarity	3826505	3827068	.	-	.	Name=Unspecified;Target=rnd-2_family-20 10940 11505;	GhYABBY1_At	upstream
A07	RepeatMasker	similarity	3826586	3827069	.	+	.	Name=LTR/Gypsy;Target=ATGP1-I 2200 2791;	GhYABBY1_At	upstream
A07	RepeatMasker	similarity	3827054	3827521	.	+	.	Name=LTR/Gypsy;Target=ATGP1-I 3050 3518;	GhYABBY1_At	upstream
A07	RepeatMasker	similarity	3827054	3827615	.	-	.	Name=Unspecified;Target=rnd-2_family-20 10011 10573;	GhYABBY1_At	upstream
A07	RepeatMasker	similarity	3827644	3828206	.	-	.	Name=Unspecified;Target=rnd-2_family-20 8498 9069;	GhYABBY1_At	upstream
A07	RepeatMasker	similarity	3828468	3828562	.	+	.	Name=Simple_repeat;Target=(TAAAT)n 1 94;	GhYABBY1_At	upstream
A07	RepeatMasker	similarity	3828468	3828567	.	+	.	Name=Low_complexity;Target=A-rich 1 98;	GhYABBY1_At	upstream
A07	RepeatMasker	similarity	3828475	3828567	.	+	.	Name=Simple_repeat;Target=(TAAT)n 1 90;	GhYABBY1_At	upstream
A07	RepeatMasker	similarity	3829342	3829380	.	+	.	Name=Simple_repeat;Target=(TGATATG)n 1 42;	GhYABBY1_At	upstream
D07	RepeatMasker	similarity	16483274	16483298	.	+	.	Name=Simple_repeat;Target=(T)n 1 25;	GhYABBY2_Dt	upstream
D07	RepeatMasker	similarity	16483564	16483606	.	+	.	Name=Simple_repeat;Target=(TTAATTT)n 1 45;	GhYABBY2_Dt	upstream
D07	RepeatMasker	similarity	16484438	16484521	.	+	.	Name=Simple_repeat;Target=(TTTTC)n 1 80;	GhYABBY2_Dt	upstream
D07	RepeatMasker	similarity	16487290	16487330	.	+	.	Name=Simple_repeat;Target=(ATATTA)n 1 42;	GhYABBY2_Dt	upstream
D07	RepeatMasker	similarity	16488999	16489240	.	-	.	Name=DNA;Target=ATREP18 1253 1458;	GhYABBY2_Dt	upstream
D07	RepeatMasker	similarity	16489038	16489222	.	+	.	Name=Simple_repeat;Target=(AACCCTA)n 1 186;	GhYABBY2_Dt	upstream
D07	RepeatMasker	similarity	16489223	16489261	.	+	.	Name=Simple_repeat;Target=(TCAAGGT)n 1 39;	GhYABBY2_Dt	upstream
D07	RepeatMasker	similarity	16489408	16489459	.	+	.	Name=Low_complexity;Target=A-rich 1 56;	GhYABBY2_Dt	upstream
D07	RepeatMasker	similarity	16489886	16489936	.	+	.	Name=Simple_repeat;Target=(TCTT)n 1 46;	GhYABBY2_Dt	upstream
D07	RepeatMasker	similarity	16489886	16489899	.	+	.	Name=Simple_repeat;Target=(TCTT)n 1 22;	GhYABBY2_Dt	upstream
D07	RepeatMasker	similarity	16489899	16489966	.	+	.	Name=Simple_repeat;Target=(CTTC)n 1 62;	GhYABBY2_Dt	upstream
D07	RepeatMasker	similarity	16489900	16489938	.	+	.	Name=Simple_repeat;Target=(TTCCT)n 1 39;	GhYABBY2_Dt	upstream
D07	RepeatMasker	similarity	16489939	16489966	.	+	.	Name=Simple_repeat;Target=(TCTT)n 23 72;	GhYABBY2_Dt	upstream
D07	RepeatMasker	similarity	16491357	16491375	.	+	.	Name=Simple_repeat;Target=(TG)n 1 19;	GhYABBY2_Dt	gene_region
D07	RepeatMasker	similarity	16492076	16492147	.	+	.	Name=Simple_repeat;Target=(AAT)n 1 73;	GhYABBY2_Dt	gene_region
D07	RepeatMasker	similarity	16494606	16494634	.	+	.	Name=Low_complexity;Target=A-rich 1 28;	GhYABBY2_Dt	gene_region
D07	RepeatMasker	similarity	16495459	16495495	.	+	.	Name=Simple_repeat;Target=(ATCAT)n 1 37;	GhYABBY2_Dt	downstream
D07	RepeatMasker	similarity	16495662	16495701	.	+	.	Name=Simple_repeat;Target=(CTCTTTT)n 1 37;	GhYABBY2_Dt	downstream
D07	RepeatMasker	similarity	16496973	16497017	.	+	.	Name=Low_complexity;Target=GA-rich 1 42;	GhYABBY2_Dt	downstream
D07	RepeatMasker	similarity	16497320	16497356	.	+	.	Name=Simple_repeat;Target=(AACATAA)n 1 41;	GhYABBY2_Dt	downstream
D07	RepeatMasker	similarity	16498327	16498367	.	+	.	Name=Simple_repeat;Target=(TAATGG)n 1 39;	GhYABBY2_Dt	downstream
D07	RepeatMasker	similarity	16499430	16499538	.	+	.	Name=Low_complexity;Target=A-rich 1 99;	GhYABBY2_Dt	downstream
D07	RepeatMasker	similarity	16499896	16499984	.	+	.	Name=Simple_repeat;Target=(ATAACAT)n 1 87;	GhYABBY2_Dt	downstream
D07	RepeatMasker	similarity	16500203	16500242	.	+	.	Name=Low_complexity;Target=A-rich 1 39;	GhYABBY2_Dt	downstream
D07	RepeatMasker	similarity	16500540	16500583	.	+	.	Name=Low_complexity;Target=A-rich 1 43;	GhYABBY2_Dt	downstream
D07	RepeatMasker	similarity	16500669	16500751	.	+	.	Name=Low_complexity;Target=A-rich 1 83;	GhYABBY2_Dt	downstream
D07	RepeatMasker	similarity	16500717	16500752	.	+	.	Name=Simple_repeat;Target=(AATAA)n 1 37;	GhYABBY2_Dt	downstream
D07	RepeatMasker	similarity	16500835	16500884	.	+	.	Name=Low_complexity;Target=A-rich 1 51;	GhYABBY2_Dt	downstream
D07	RepeatMasker	similarity	16501804	16501860	.	+	.	Name=DNA/MULE-MuDR;Target=Vandal13 7617 7673;	GhYABBY2_Dt	downstream
D07	RepeatMasker	similarity	16501814	16501856	.	+	.	Name=Simple_repeat;Target=(CATA)n 1 45;	GhYABBY2_Dt	downstream
A04	RepeatMasker	similarity	9054737	9055368	.	-	.	Name=Unspecified;Target=rnd-2_family-9 12 616;	GhYABBY11_At	downstream
A04	RepeatMasker	similarity	9054754	9054874	.	-	.	Name=LTR/Copia;Target=ATCopia33_I-int 3914 4035;	GhYABBY11_At	downstream
A04	RepeatMasker	similarity	9054941	9055377	.	-	.	Name=LTR/Copia;Target=Copia-74_ALY-I 3967 4399;	GhYABBY11_At	downstream
A04	RepeatMasker	similarity	9055371	9055481	.	-	.	Name=Unspecified;Target=rnd-2_family-9 790 902;	GhYABBY11_At	downstream
A04	RepeatMasker	similarity	9057142	9057237	.	+	.	Name=Simple_repeat;Target=(TTAATTT)n 1 94;	GhYABBY11_At	downstream
A04	RepeatMasker	similarity	9057674	9057702	.	+	.	Name=Simple_repeat;Target=(TCT)n 1 27;	GhYABBY11_At	downstream
A04	RepeatMasker	similarity	9059293	9059340	.	+	.	Name=Simple_repeat;Target=(TTCTTT)n 1 45;	GhYABBY11_At	downstream
A04	RepeatMasker	similarity	9061008	9061041	.	+	.	Name=Simple_repeat;Target=(AT)n 1 36;	GhYABBY11_At	downstream
A04	RepeatMasker	similarity	9062889	9062926	.	+	.	Name=Simple_repeat;Target=(AATA)n 1 37;	GhYABBY11_At	downstream
A04	RepeatMasker	similarity	9066430	9066460	.	+	.	Name=Low_complexity;Target=A-rich 1 31;	GhYABBY11_At	gene_region
A04	RepeatMasker	similarity	9069680	9070928	.	-	.	Name=Unspecified;Target=rnd-2_family-330 7232 8524;	GhYABBY11_At	upstream
A04	RepeatMasker	similarity	9071380	9071415	.	+	.	Name=Low_complexity;Target=A-rich 1 34;	GhYABBY11_At	upstream
A04	RepeatMasker	similarity	9071538	9071595	.	-	.	Name=Unspecified;Target=rnd-2_family-20 8491 8548;	GhYABBY11_At	upstream
A04	RepeatMasker	similarity	9071861	9071883	.	+	.	Name=Simple_repeat;Target=(AATT)n 1 22;	GhYABBY11_At	upstream
A04	RepeatMasker	similarity	9073561	9073607	.	+	.	Name=Simple_repeat;Target=(TATGT)n 1 48;	GhYABBY11_At	upstream
A04	RepeatMasker	similarity	9073860	9074017	.	-	.	Name=Unspecified;Target=rnd-2_family-330 3813 3970;	GhYABBY11_At	upstream
A04	RepeatMasker	similarity	9074446	9074624	.	-	.	Name=Unspecified;Target=rnd-2_family-20 8377 8547;	GhYABBY11_At	upstream
A04	RepeatMasker	similarity	9074782	9074821	.	+	.	Name=Low_complexity;Target=A-rich 1 34;	GhYABBY11_At	upstream
A04	RepeatMasker	similarity	9075767	9075944	.	-	.	Name=Unspecified;Target=rnd-2_family-20 8383 8552;	GhYABBY11_At	upstream
